# Supplementary material for: Mechanistic Evidence of Andrographis paniculata (Burm. f.) Wall. ex Nees, Pelargonium sidoides DC., Echinacea Species and a Combination of Hedera helix L., Primula veris L./Primula elatior L. and Thymus vulgaris L./Thymus zygis L. in the Treatment of Acute, Uncomplicated Respiratory Tract Infections: A Systematic Literature Review and Expert Interviews
Source: Pharmaceuticals (Basel). 2023 Aug 24;16(9):1206. doi: 10.3390/ph16091206 (PMC10537612; doi:10.3390/ph16091206)
Supplement: Supplementary file 1 [file pharmaceuticals-16-01206-s001.zip]

Archive with 1 entries (1 files):
- pharmaceuticals-2454218-supplementary.xlsx
