# Supplementary material for: Mechanistic Evidence of Andrographis paniculata (Burm. f.) Wall. ex Nees, Pelargonium sidoides DC., Echinacea Species and a Combination of Hedera helix L., Primula veris L./Primula elatior L. and Thymus vulgaris L./Thymus zygis L. in the Treatment of Acute, Uncomplicated Respiratory Tract Infections: A Systematic Literature Review and Expert Interviews
Source: Pharmaceuticals (Basel). 2023 Aug 24;16(9):1206. doi: 10.3390/ph16091206 (PMC10537612; doi:10.3390/ph16091206)
Supplement: Supplementary file 1 [file pharmaceuticals-16-01206-s001.zip › pharmaceuticals-2454218-supplementary.xlsx]

## Sheet: Study selection - search 1
Authors	Year	Title	Selection - Titel	Selection - Abstract	Selection - Full tekst
Barnes et al.	2005	Echinacea species (Echinacea angustifolia (DC.) Hell., Echinacea pallida (Nutt.) Nutt.,Echinacea purpurea (L.) Moench): a review of their chemistry, pharmacology and clinical properties	1. Included	1. Included	1. Included
Barrett	2003	Medicinal properties of Echinacea: A critical review	1. Included	1. Included	1. Included
Block & Mead	2003	Immune system effects of echinacea, ginseng, and astragalus: a review	1. Included	1. Included	1. Included
Borchers et al.	2000	Inflammation and Native American medicine: the role of botanicals	1. Included	1. Included	1. Included
Brendler & Van Wyk	2008	A historical, scientific and commercial perspective on the medicinal use of Pelargonium sidoides (Geraniaceae)	1. Included	1. Included	1. Included
Conrad & Frank	2008	Extract of Pelargonium sidoides (EPs 7630) displays anti-infective properties by enhanced phagocytosis and differential modulation of host-bacteria interactions	1. Included	1. Included	1. Included
Hossain et al.	2021	Andrographis paniculata (Burm. f.) Wall. ex Nees: An Updated Review of Phytochemistry, Antimicrobial Pharmacology, and Clinical Safety and Efficacy	1. Included	1. Included	1. Included
Islam & Carter	2005	Use of Echinacea in Upper Respiratory Tract Infection	1. Included	1. Included	1. Included
Kolodziej	2011	Antimicrobial, Antiviral and Immunomodulatory Activity Studies of Pelargonium sidoides (EPs ® 7630) in the Context of Health Promotion	1. Included	1. Included	1. Included
Kumar et al.	2021	Andrographis paniculata (Burm.f.) Nees: Traditional uses, phytochemistry, pharmacological properties and quality control/quality assurance	1. Included	1. Included	1. Included
Moyo & Van Staden	2014	Medicinal properties and conservation of Pelargonium sidoides DC	1. Included	1. Included	1. Included
Okhuarobo et al.	2014	Harnessing the medicinal properties of Andrographis paniculata for diseases and beyond: a review of its phytochemistry and pharmacology	1. Included	1. Included	1. Included
Rondanelli et al.	2018	Self-Care for Common Colds: The Pivotal Role of Vitamin D, Vitamin C, Zinc, and Echinacea in Three Main Immune Interactive Clusters (Physical Barriers, Innate and Adaptive Immunity) Involved during an Episode of Common Colds-Practical Advice on Dosages and on the Time to Take These Nutrients/Botanicals in order to Prevent or Treat Common Colds	1. Included	1. Included	1. Included
Roxas & Jurenka	2007	Colds and Influenza: A Review of Diagnosis and Conventional, Botanical, and Nutritional Considerations	1. Included	1. Included	1. Included
Samuel & Priyadarshoni	2019	Echinacea purpurea - A potent medicinal herb	1. Included	1. Included	1. Included
Basch et al.	2005	An Evidence-Based Systematic Review of Echinacea (E. angustifolia DC, E. pallida, E. purpurea) by the Natural Standard Research Collaboration	1. Included	1. Included	1. Included
Marchese et al.	2016	Antibacterial and antifungal activities of thymol: A brief review of the literature	1. Included	1. Included	1. Included
Di Stadio et al.	2020	Nutraceuticals as immune-stimulating therapy to fight COVID-19. Combination of elements to improve the efficacy	1. Included	1. Included	2. Excluded - No/wrong herbs
Berezin et al.	2021	Plant Metabolites as Antiviral Preparations Against Coronaviruses	1. Included	1. Included	2. Excluded - No/wrong herbs
Mohan et al.	2020	Bioactive Natural Antivirals: An Updated Review of the Available Plants and Isolated Molecules	1. Included	1. Included	2. Excluded - No/wrong herbs
Jiang et al.	2021	Andrographis paniculata (Burm.f.) Nees and its major constituent andrographolide as potential antiviral agents	1. Included	1. Included	3. Excluded - Not RTI related
Tan et al.	2017	Is there a future for andrographolide to be an anti-inflammatory drug? Deciphering its major mechanisms of action	1. Included	1. Included	3. Excluded - Not RTI related
Aucoin et al.	2020	The effect of Echinacea spp. on the prevention or treatment of COVID-19 and other respiratory tract infections in humans: A rapid review	1. Included	1. Included	4. Excluded - No working mech.
Bielory	2004	Complementary and alternative interventions in asthma, allergy, and immunology	1. Included	1. Included	4. Excluded - No working mech.
Mousa	2017	Prevention and treatment of influenza, influenza-like illness, and common cold by herbal, complementary, and natural therapies	1. Included	1. Included	4. Excluded - No working mech.
Yarnell	2018	Herbs for Viral Respiratory Infections	1. Included	1. Included	4. Excluded - No working mech.
Kligler et al.	2006	Andrographis paniculata for the treatment of upper respiratory infection: a systematic review by the natural standard research collaboration	1. Included	1. Included	4. Excluded - No working mech.
Ebsco Cam Review Board	2019	Natural treatments for colds and flu	1. Included	1. Included	4. Excluded - No working mech.
Setright	2020	Complementary medicines in the prevention and treatment of acute respiratory infections and enhanced immune function: A literature review	1. Included	1. Included	6. Excluded - Non-scientific article
Barrett	2002	Echinacea: A Safety Review	1. Included	1. Included	7. Excluded - irretrievable
Baraniuk & Zheng	2010	Treatment of mucous hypersecretion	1. Included	2. Excluded - No/wrong herbs
Blasi et al.	2004	Newer antibiotics for the treatment of respiratory tract infections	1. Included	2. Excluded - No/wrong herbs
Braciale et al.	2012	Regulating the adaptive immune response to respiratory virus infection	1. Included	2. Excluded - No/wrong herbs
Budhwar et al.	2020	A Rapid Advice Guideline for the Prevention of Novel Coronavirus Through Nutritional Intervention	1. Included	2. Excluded - No/wrong herbs
Di Muzio et al.	2016	Diagnosis and treatment of acute pharyngitis/tonsillitis: a preliminary observational study in General Medicine	1. Included	2. Excluded - No/wrong herbs
Dykewicz & Hamilos	2010	Rhinitis and sinusitis	1. Included	2. Excluded - No/wrong herbs
Florindo et al.	2020	Immune-mediated approaches against COVID-19	1. Included	2. Excluded - No/wrong herbs
Newswire	2017	Rhinovirus Infections - Pipeline Review, H1 2017	1. Included	2. Excluded - No/wrong herbs
Newswire	2017	Sinusitis - Pipeline Review, H2 2017	1. Included	2. Excluded - No/wrong herbs
Reynolds	2002	Modulating airway defenses against microbes	1. Included	2. Excluded - No/wrong herbs
	2011	POSTER PRESENTATIONS	1. Included	2. Excluded - No/wrong herbs
	2011	ORAL PRESENTATION	1. Included	2. Excluded - No/wrong herbs
	2014	Poster session C	1. Included	2. Excluded - No/wrong herbs
Avramut	2020	Integrative medicine	1. Included	2. Excluded - No/wrong herbs
Ardjomand-Woelkart & Bauer	2016	Review and Assessment of Medicinal Safety Data of Orally Used Echinacea Preparations	1. Included	4. Excluded - No working mech.
Careddu & Pettenazzo	2018	Pelargonium sidoides extract EPs 7630: a review of its clinical efficacy and safety for treating acute respiratory tract infections in children	1. Included	4. Excluded - No working mech.
Coon & Ernst	2004	Andrographis paniculata in the treatment of upper respiratory tract infections: a systematic review of safety and efficacy	1. Included	4. Excluded - No working mech.
Daneshmehr & Tafazoli	2016	Providing evidence for use of Echinacea supplements in Hajj pilgrims for management of respiratory tract infections	1. Included	4. Excluded - No working mech.
Di Pierro et al.	2012	Use of a Standardized Extract from Echinacea angustifolia (Polinacea®) for the Prevention of Respiratory Tract Infections	1. Included	4. Excluded - No working mech.
Georg Seifert et al.	2019	Faster recovery and reduced paracetamol use – a meta-analysis of EPs 7630 in children with acute respiratory tract infections	1. Included	4. Excluded - No working mech.
Giles et al.	2000	Evaluation of Echinacea for Treatment of the Common Cold	1. Included	4. Excluded - No working mech.
Heinrich et al.	2008	Herbal extracts used for upper respiratory tract infections: are there clinically relevant interactions with the cytochrome P450 enzyme system?	1. Included	4. Excluded - No working mech.
Hu et al.	2017	Andrographis paniculata (Chuān Xīn Lián) for symptomatic relief of acute respiratory tract infections in adults and children: A systematic review and meta-analysis	1. Included	4. Excluded - No working mech.
Moyad	2009	Complementary and preventive medicine. Conventional and alternative medicine advice for cold and flu prevention: what should be recommended and what should be avoided?	1. Included	4. Excluded - No working mech.
Schoop et al.	2006	Echinacea in the prevention of induced rhinovirus colds: A meta-analysis	1. Included	4. Excluded - No working mech.
Braun	2021	Making sense of the evidence—the role of CAMs in RTIs	1. Included	4. Excluded - No working mech.
Lindell	2013	New chewing gum claims to fight common cold	1. Included	4. Excluded - No working mech.
Capriccioso	2020	Alternative therapies for infectious diseases	1. Included	6. Excluded - Irretrievable
Ebsco Cam Review Board	2019	Andrographis as a dietary supplement	1. Included	6. Excluded - Irretrievable
Ebsco Cam Review Board	2019	Echinacea as a dietary supplement	1. Included	6. Excluded - Irretrievable
Ebsco Cam Review Board	2019	Pelargonium sidoide's therapeutic uses	1. Included	6. Excluded - Irretrievable
Ebsco Cam Review Board	2019	Immune support	1. Included	6. Excluded - Irretrievable
Ebsco Cam Review Board	2019	Thymus extract as a therapeutic supplement	1. Included	6. Excluded - Irretrievable
Ebsco Cam Review Board	2019	Natural treatments for strep throat	1. Included	6. Excluded - Irretrievable
		Flower power refuted	1. Included	6. Excluded - Irretrievable
Bouyahya et al.	2020	Ethnomedicinal use, phytochemistry, pharmacology, and food benefits of Thymus capitatus	2. Excluded - No/wrong herbs
Naoufal et al.	2021	Ethnopharmacology, Phytochemistry, and Pharmacological Properties of Thymus satureioides Coss	2. Excluded - No/wrong herbs
Mahboubi	2018	Management of acute cough by Zataria multiflora Boiss as an alternative treatment	2. Excluded - No/wrong herbs
	1949	Oral Vaccines and Immunization by Other Unusual Routes	2. Excluded - No/wrong herbs
	2011	Respiratory sensitization: Advances in assessing the risk of respiratory inflammation and irritation	2. Excluded - No/wrong herbs
	2018	Sepsis caused by Myroides spp. associated with bronchopneumonia and co-infection with Pseudomonas aeruginosa and Proteus vulgaris: A case report and review of Myroides spp. infections	2. Excluded - No/wrong herbs
	2021	Immune-checkpoint inhibitor toxicity during a pandemic: Overcoming patient fears to provide care. A case report	2. Excluded - No/wrong herbs
Affandi et al.	2010	Can immunogenetics illuminate the diverse manifestations of respiratory infections?	2. Excluded - No/wrong herbs
Agbaht et al.	2009	Ciprofloxacin-associated seizures in a patient with underlying thyrotoxicosis: case report and literature review	2. Excluded - No/wrong herbs
Ishtiyaq et al.	2020	Novel Coronavirus (covid-19) a Ubiquitous Hazard to Human Health: A Review	2. Excluded - No/wrong herbs
Aleem & Slenker	2021	Monoclonal Antibody Therapy For High-Risk Coronavirus (COVID 19) Patients With Mild To Moderate Disease Presentations	2. Excluded - No/wrong herbs
Seenaa	2020	Tracking of The Most Significant Laboratory Parameters For The Identification of Covid-19: An Overview on The Different Blood Tests	2. Excluded - No/wrong herbs
Alisky et al.	1998	Bacteriophages show promise as antimicrobial agents	2. Excluded - No/wrong herbs
Allington & Rivey	2001	Quinupristin/dalfopristin: a therapeutic review	2. Excluded - No/wrong herbs
Antoniou & Gough	2005	Early-Onset Pentamidine-Associated Second-Degree Heart Block and Sinus Bradycardia: Case Report and Review of the Literature	2. Excluded - No/wrong herbs
Berber & Del-Rio-Navaro	2019	Cost-effectiveness analysis of OM-85 vs placebo in the prevention of acute respiratory tract infections (ARTIs) in children that attend day-care centers	2. Excluded - No/wrong herbs
Astuti & Ysrafil	2020	Severe Acute Respiratory Syndrome Coronavirus 2 (SARS-CoV-2): An overview of viral structure and host response	2. Excluded - No/wrong herbs
Axelsson-Robertson et al.	2012	The Immunological Footprint of Mycobacterium tuberculosis T-cell Epitope Recognition	2. Excluded - No/wrong herbs
Aydar et al.	2004	Follicular dendritic cells in aging, a “bottle-neck” in the humoral immune response	2. Excluded - No/wrong herbs
Bachert et al.	1998	Cytokines and adhesion molecules in allergic rhinitis	2. Excluded - No/wrong herbs
Bagheri et al.	2020	A Review on 2019 Novel Coronavirus Pneumonia in Ophthalmology	2. Excluded - No/wrong herbs
Ballarlo & Sprague	2021	Vaccine Safety: Overview	2. Excluded - No/wrong herbs
Ballaro & Griswold	2020	Preventable disease and vaccine supply	2. Excluded - No/wrong herbs
Banerjee et al.	2020	Crosstalk between endoplasmic reticulum stress and anti-viral activities: A novel therapeutic target for COVID-19	2. Excluded - No/wrong herbs
Banerjee & Kaul	2010	Combined inhalational and oral supplementation of ascorbic acid may prevent influenza pandemic emergency: a hypothesis	2. Excluded - No/wrong herbs
Barnbaum	2020	Data safety monitoring during covid‐19: Keep on keeping on	2. Excluded - No/wrong herbs
Barnes et al.	2018	Cyclophosphamide for connective tissue disease-associated interstitial lung disease	2. Excluded - No/wrong herbs
Barnes et al.	2019	Antimicrobial polymer modifications to reduce microbial bioburden on endotracheal tubes and ventilator associated pneumonia	2. Excluded - No/wrong herbs
Barradell & Brogden	1992	Cefodizime	2. Excluded - No/wrong herbs
Bassendine et al.	2020	COVID-19 and comorbidities: A role for dipeptidyl peptidase 4 (DPP4) in disease severity?	2. Excluded - No/wrong herbs
Bassetti et al.	2009	The role of telavancin in the treatment of MRSA infections in hospital	2. Excluded - No/wrong herbs
Basu	2019	The past, present and future of tuberculosis diagnostics techniques	2. Excluded - No/wrong herbs
Berber & Del-Rio-Navarro	2019	Cost-effectiveness analysis of OM-85 vs placebo in the prevention of acute respiratory tract infections (ARTIs) in children that attend day-care centers	2. Excluded - No/wrong herbs
Berenholtz et al.	2002	Qualitative review of intensive care unit quality indicators	2. Excluded - No/wrong herbs
Berthelot et al.	2020	Kawasaki-like diseases and thrombotic coagulopathy in COVID-19: delayed over-activation of the STING pathway?	2. Excluded - No/wrong herbs
Bertrand et al.	2020	Episodic angioedema with eosinophilia (Gleich syndrome) in children: A clinical review	2. Excluded - No/wrong herbs
Besnard et al.	2012	Inflammasome-IL-1-Th17 response in allergic lung inflammation	2. Excluded - No/wrong herbs
Best & Abu Kwaik	2018	Evolution of the Arsenal of Legionella pneumophila Effectors To Modulate Protist Hosts	2. Excluded - No/wrong herbs
Bhalla et al.	2017	Dilemma of diagnosing thoracic sarcoidosis in tuberculosis endemic regions: An imaging-based approach. Part 1	2. Excluded - No/wrong herbs
Bidram et al.	2021	Nanobased Platforms for Diagnosis and Treatment of COVID-19: From Benchtop to Bedside	2. Excluded - No/wrong herbs
Binder et al.	2017	RSV in adult ED patients: Do emergency providers consider RSV as an admission diagnosis?	2. Excluded - No/wrong herbs
Biswas et al.	2020	Association of demographic, clinical, laboratory, and radiological characteristics with outcomes of COVID-19 patients: A systematic review and Meta-analysis	2. Excluded - No/wrong herbs
Blyth et al.	2007	Post-streptococcal glomerulonephritis in Sydney: A 16-year retrospective review	2. Excluded - No/wrong herbs
Ebsco Cam Review Board	2019	Wild indigo's therapeutic uses	2. Excluded - No/wrong herbs
Ebsco Cam Review Board	2019	Conjugated linoleic acid as a therapeutic supplement	2. Excluded - No/wrong herbs
Ebsco Cam Review Board	2019	Indigo's therapeutic uses	2. Excluded - No/wrong herbs
Ebsco Cam Review Board	2019	Plantain's therapeutic uses	2. Excluded - No/wrong herbs
Ebsco Cam Review Board	2019	Spirulina's therapeutic uses	2. Excluded - No/wrong herbs
Ebsco Cam Review Board	2019	Zinc as a therapeutic supplement	2. Excluded - No/wrong herbs
Ebsco Cam Review Board	2020	Probiotics	2. Excluded - No/wrong herbs
Ebsco Cam Review Board	2020	Elderberry's therapeutic uses	2. Excluded - No/wrong herbs
Bolotin et al.	2015	What to do about pertussis vaccines? Linking what we know about pertussis vaccine effectiveness, immunology and disease transmission to create a better vaccine	2. Excluded - No/wrong herbs
Borowczyk et al.	2020	IL-25 (IL-17E) in epithelial immunology and pathophysiology	2. Excluded - No/wrong herbs
Botto & Walport	1993	Hereditary Deficiency of C3 in Animals and Humans	2. Excluded - No/wrong herbs
Boyto et al.	2013	Immune mechanisms and the impact of the disrupted lung microbiome in chronic bacterial lung infection and bronchiectasis	2. Excluded - No/wrong herbs
Brihoum et al.	2010	Descriptive study of 32 cases of doxycycline-overdosed calves	2. Excluded - No/wrong herbs
Brogden et al.	1979	Cefoxitin: A Review of its Antibacterial Activity, Pharmacological Properties and Therapeutic Use	2. Excluded - No/wrong herbs
Brogden et al.	1980	Ticarcillin: A Review of its Pharmacological Properties and Therapeutic Efficacy	2. Excluded - No/wrong herbs
Brogden & Peters	1994	Teicoplanin	2. Excluded - No/wrong herbs
Brogden et al.	1975	Minocycline: A Review of its Antibacterial and Pharmacokinetic Properties and Therapeutic Use	2. Excluded - No/wrong herbs
Carraro et al.	2009	Bronchiolitis: from empiricism to scientific evidence	2. Excluded - No/wrong herbs
Caruthers et al.	2017	Outcomes for Umbilical Cord Blood Transplantation in Severe Combined Immunodeficiency Disorders: Ten-Year Experience	2. Excluded - No/wrong herbs
Cavdar et al.	2008	Cytomegalovirus Disease in Renal Transplant Recipients: A Single-Center Experience	2. Excluded - No/wrong herbs
Cham et al.	2020	CD47 as a Potential Target to Therapy for Infectious Diseases	2. Excluded - No/wrong herbs
Chan et al.	2016	The new first-line defense: the potential of nasopharyngeal colonization in vaccine strategies	2. Excluded - No/wrong herbs
Chaudhuri	2004	Interventions to Improve Children's Health by Improving the Housing Environment	2. Excluded - No/wrong herbs
Chen	2019	313PImmunotherapy application for advanced cancers: One institution experiences since 2016 to 2019	2. Excluded - No/wrong herbs
Chia et al.	2015	Novel agents and associated toxicities of inhibitors of the pi3k/Akt/mtor pathway for the treatment of breast cancer	2. Excluded - No/wrong herbs
Chin & Harvey	2013	Nasal polyposis: an inflammatory condition requiring effective anti-inflammatory treatment	2. Excluded - No/wrong herbs
Chirtes et al.	2019	THE TICK BITE FACTOR INDUCES AUTOIMMUNE DISEASE	2. Excluded - No/wrong herbs
Chit et al.	2015	Expected cost effectiveness of high-dose trivalent influenza vaccine in US seniors	2. Excluded - No/wrong herbs
Choudhery & Harris	2020	Stem cell therapy for COVID-19: Possibilities and challenges	2. Excluded - No/wrong herbs
Choy et al.	2020	Translating IL-6 biology into effective treatments	2. Excluded - No/wrong herbs
Christopher et al.	2002	Pertussis in a military and military beneficiary population: case series and review of the literature	2. Excluded - No/wrong herbs
Christopoulou et al.	2015	Influenza vaccines to control influenza-associated bacterial infection: where do we stand?	2. Excluded - No/wrong herbs
Ciulla-Bohling	2020	Quinolone antibiotics	2. Excluded - No/wrong herbs
Clark et al.	2020	Laboratory-developed test regulation and the immunocompromised patient: uncertainty ahead	2. Excluded - No/wrong herbs
Cline et al.	1975	Bone marrow transplantation in man	2. Excluded - No/wrong herbs
Cohen	2016	Injection Site Lichenoid Dermatitis Following Pneumococcal Vaccination: Report and Review of Cutaneous Conditions Occurring at Vaccination Sites	2. Excluded - No/wrong herbs
Colquitt et al.	2007	The clinical effectiveness and cost-effectiveness of treatments for children with idiopathic steroid-resistant nephrotic syndrome: a systematic review	2. Excluded - No/wrong herbs
Conanct & Swanborg	2003	MHC class II peptide flanking residues of exogenous antigens influence recognition by autoreactive T cells	2. Excluded - No/wrong herbs
Conterno		Conjugate vaccines for preventing meningococcal C meningitis and septicaemia	2. Excluded - No/wrong herbs
Coombes et al.	2002	Strategic targeting of essential host-pathogen interactions in chlamydial disease	2. Excluded - No/wrong herbs
Copat et al.	2020	The role of air pollution (PM and NO2) in COVID-19 spread and lethality: A systematic review	2. Excluded - No/wrong herbs
Coppens et al.	2019	Evaluation of laboratory disturbance risk when adding low-dose cotrimoxazole for PJP prophylaxis to regimens of high-grade glioma patients taking RAAS inhibitors	2. Excluded - No/wrong herbs
Cornu et al.	2001	Ectopic cervical thymus: case report and review of the literature	2. Excluded - No/wrong herbs
Corona Perez-Cardona et al.	2012	Clinical experience with daptomycin for the treatment of patients with knee and hip periprosthetic joint infections	2. Excluded - No/wrong herbs
Cortese et al.	1992	Prolonged recurrence of pentamidine-induced torsades de pointes	2. Excluded - No/wrong herbs
Costelloe	2010	Effect of antibiotic prescribing in primary care on antimicrobial resistance in individual patients: systematic review and meta-analysis	2. Excluded - No/wrong herbs
Coughtrie et al.	2019	Microbial epidemiology and carriage studies for the evaluation of vaccines	2. Excluded - No/wrong herbs
Crass et al.	2019	Renal Dosing of Antibiotics: Are We Jumping the Gun?	2. Excluded - No/wrong herbs
Cushieri et al.	2021	Malta's only acute public hospital service during COVID-19: a diary of events from the first wave to transition phase	2. Excluded - No/wrong herbs
Dai et al.	2019	Progress on chicken T cell immunity to viruses	2. Excluded - No/wrong herbs
Dalhoff et al.	2013	Adult patients with nosocomial pneumonia: epidemiology, diagnosis, and treatment	2. Excluded - No/wrong herbs
Dana	2018	ALLERGEN IMMUNOTHERAPY: EFFICACY, PERSISTENCE, CONSISTENCY, AND COST EFFECTIVENESS	2. Excluded - No/wrong herbs
Das et al.	2019	Dose Selection and Validation for Ceftazidime-Avibactam in Adults with Complicated Intra-abdominal Infections, Complicated Urinary Tract Infections, and Nosocomial Pneumonia	2. Excluded - No/wrong herbs
Daskalaki et al.	2014	Blood stream infections in renal transplant recipients: a single-center study	2. Excluded - No/wrong herbs
Datta et al.	2004	Antigen–immunostimulatory oligonucleotide conjugates: mechanisms and applications	2. Excluded - No/wrong herbs
Davis	2021	U.S. Food and Drug Administration Is Established	2. Excluded - No/wrong herbs
Davis	1996	Ciprofloxacin	2. Excluded - No/wrong herbs
De Bruyn Carlier et al.	2021	Autoreactive T cells and their role in atopic dermatitis	2. Excluded - No/wrong herbs
Del Piero	2000	Equine Viral Arteritis	2. Excluded - No/wrong herbs
Dizon	1976	Microscopic antrostomies in children: a review of the literature in chronic sinusitis and a plan of medical and surgical treatment	2. Excluded - No/wrong herbs
Djaoui et al.	2017	Monitoring training load and fatigue in soccer players with physiological markers	2. Excluded - No/wrong herbs
Drajac et al.	2017	Pulmonary Susceptibility of Neonates to Respiratory Syncytial Virus Infection: A Problem of Innate Immunity?	2. Excluded - No/wrong herbs
Draliuk et al.	2018	Pneumococcal Vaccination (PCV13) Prior to Initiation of Immunosuppressive Therapy in Patients with Hematological Malignancies Is Associated with Decrease Morbidity and Decrease Hospitalizations	2. Excluded - No/wrong herbs
Dundas et al.	2019	Validating a Predictive Structure-Property Relationship by Discovery of Novel Polymers which Reduce Bacterial Biofilm Formation	2. Excluded - No/wrong herbs
Dunn & Miley	2019	Health psychology	2. Excluded - No/wrong herbs
Durdona Dilmuratovna	2014	The role of immunologic values in the pathogenesis of chronic rhinosinusitis in children	2. Excluded - No/wrong herbs
Ebert	2010	Review article: the gastrointestinal complications of myositis	2. Excluded - No/wrong herbs
Ebert et al.	2012	Parameters determining the efficacy of adoptive CD8 T-cell therapy of cytomegalovirus infection	2. Excluded - No/wrong herbs
Eckenrode	2021	History of vaccines	2. Excluded - No/wrong herbs
Eichenfield et al.	2003	Atopic Dermatitis and Asthma: Parallels in the Evolution of Treatment	2. Excluded - No/wrong herbs
Ekat	2016	Clinical presentation, management and outcomes of influenza in Africa: systematic review, 2009-2014	2. Excluded - No/wrong herbs
Elborn et al.	2016	Comparison of Inhaled Antibiotics for the Treatment of Chronic Pseudomonas aeruginosa Lung Infection in Patients With Cystic Fibrosis: Systematic Literature Review and Network Meta-analysis	2. Excluded - No/wrong herbs
Elemraid et al.	2014	Accuracy of the Interpretation of Chest Radiographs for the Diagnosis of Paediatric Pneumonia	2. Excluded - No/wrong herbs
Alliott & Stringer	2006	Evidence-based recommendations for antimicrobial nasal washes in chronic rhinosinusitis	2. Excluded - No/wrong herbs
Eng & DeFelice	2016	The Role and Immunobiology of Eosinophils in the Respiratory System: a Comprehensive Review	2. Excluded - No/wrong herbs
Escalon et al.	2019	Isolated Cystic Lung Disease: An Algorithmic Approach to Distinguishing Birt-Hogg-Dubé Syndrome, Lymphangioleiomyomatosis, and Lymphocytic Interstitial Pneumonia	2. Excluded - No/wrong herbs
Evans	2020	Epstein-Barr virus infection	2. Excluded - No/wrong herbs
Evren et al.	2020	Origin and ontogeny of lung macrophages: from mice to humans	2. Excluded - No/wrong herbs
Faase	2021	Asian Flu Pandemic Kills Millions Worldwide	2. Excluded - No/wrong herbs
Farid et al.	2016	Age-related Defects in Ocular and Nasal Mucosal Immune System and the Immunopathology of Dry Eye Disease	2. Excluded - No/wrong herbs
Fenta et al.	2020	Evaluation of current practice of antimicrobial use and clinical outcome of patients with pneumonia at a tertiary care hospital in Ethiopia: A prospective observational study	2. Excluded - No/wrong herbs
Firincioglulari et al.	2020	Lymphoepithelioma-like carcinoma of the lung: a rare case report and review of the literature	2. Excluded - No/wrong herbs
Flechner	2008	Risk factors for and management of sirolimus-associated pneumonitis in kidney transplant recipients	2. Excluded - No/wrong herbs
Flohr et al.	2009	Do helminth parasites protect against atopy and allergic disease?	2. Excluded - No/wrong herbs
Flotta et al.	2012	Appraising Hospital Performance by Using the JCHAO/CMS Quality Measures in Southern Italy	2. Excluded - No/wrong herbs
Fokkens et al.	2000	Local IgE production in the nasal mucosa: a review	2. Excluded - No/wrong herbs
Fornadley	2014	Skin testing for inhalant allergy	2. Excluded - No/wrong herbs
French et al.	2020	Key Guidelines in Developing a Pre-Emptive COVID-19 Vaccination Uptake Promotion Strategy	2. Excluded - No/wrong herbs
Frieling et al.	2012	Novel influenza (H1N1) infection in pediatric renal transplant recipients: A single center experience	2. Excluded - No/wrong herbs
Fukushima et al.	2017	Thymoma-associated multi-organ autoimmunity: A case of graft-versus-host disease-like erythroderma complicated by Good syndrome successfully treated by thymectomy	2. Excluded - No/wrong herbs
Fulton et al.	1995	Trimetrexate. A review of its pharmacodynamic and pharmacokinetic properties and therapeutic potential in the treatment of Pneumocystis carinii pneumonia	2. Excluded - No/wrong herbs
Furtado et al.	2010	Papillary adenocarcinoma of the thymus: case report and review of the literature	2. Excluded - No/wrong herbs
Gallagher et al.	2019	2011. Reaction of Clinicians to Positive Respiratory Viral Panels in Non-critically Ill Patients Without Bacterial Infection	2. Excluded - No/wrong herbs
Garg	2020	Spectrum of Neurological Manifestations in Covid-19: A Review	2. Excluded - No/wrong herbs
Garvy	2003	Host defense against pulmonary infection in neonates	2. Excluded - No/wrong herbs
Gea-Banacloche et al.	2004	Sepsis associated with immunosuppressive medications: an evidence-based review	2. Excluded - No/wrong herbs
Gebru et al.	2021	Global public health significances, healthcare perceptions of communities, treatments, prevention and control methods of COVID-19	2. Excluded - No/wrong herbs
Gelfand et al.	2017	Spectrum of T-lymphocyte activities regulating allergic lung inflammation	2. Excluded - No/wrong herbs
Ghasemi et al.	2013	A clinicopathological approach to sulfur mustard-induced organ complications: a major review	2. Excluded - No/wrong herbs
Ghosh et al.	2020	Drug Development and Medicinal Chemistry Efforts toward SARS-Coronavirus and Covid-19 Therapeutics	2. Excluded - No/wrong herbs
Ghosh & Bernstein	2020	Health Effects of Trimellitic Anhydride Occupational Exposure: Insights from Animal Models and Immunosurveillance Programs	2. Excluded - No/wrong herbs
Giamarellos-Bourboulis	2012	Macrocycle molecules for the management of systemic infections: the clarithromycin paradigm	2. Excluded - No/wrong herbs
Glatter & Finkelman	2021	History of the Plague: An Ancient Pandemic for the Age of COVID-19	2. Excluded - No/wrong herbs
Glick & Shader	2020	The problem of medical-psychiatric illness in the homeless and its occurrence in the midst of a viral pandemic: A commentary	2. Excluded - No/wrong herbs
Goldfarb	2020	Participant stress in the COVID-19 era and beyond	2. Excluded - No/wrong herbs
Gong	1984	Acquired immunodeficiency syndrome (AIDS)	2. Excluded - No/wrong herbs
Gonzalez-Estrada et al.	2017	Olopatadine hydrochloride ophthalmic solution for the treatment of allergic conjunctivitis	2. Excluded - No/wrong herbs
Goughenour & Rappleye	2017	Antifungal therapeutics for dimorphic fungal pathogens	2. Excluded - No/wrong herbs
Goulding et al.	2011	OX40:OX40L axis: emerging targets for improving poxvirus-based CD8+ T-cell vaccines against respiratory viruses	2. Excluded - No/wrong herbs
Gowthaman et al.	2015	Challenges and solutions for a rational vaccine design for TB-endemic regions	2. Excluded - No/wrong herbs
Gray et al.	2015	A novel intronic splice site deletion of the IL-2 receptor common gamma chain results in expression of a dysfunctional protein and T-cell-positive X-linked Severe combined immunodeficiency	2. Excluded - No/wrong herbs
Grayson & Holtzma	2007	Emerging role of dendritic cells in respiratory viral infection	2. Excluded - No/wrong herbs
Grijalva & Pelton	2011	A second-generation pneumococcal conjugate vaccine for prevention of pneumococcal diseases in children	2. Excluded - No/wrong herbs
Gross	2011	What are the Primary Clinical Symptoms of Rhinitis and What Causes Them?	2. Excluded - No/wrong herbs
Gu et al.	2020	Different patterns of treatment-related adverse events of programmed cell death-1 and its ligand-1 inhibitors in different cancer types: A meta-analysis and systemic review of clinical trials	2. Excluded - No/wrong herbs
Guay	2004	Daptomycin: the first approved lipopeptide antimicrobial	2. Excluded - No/wrong herbs
Guay	2011	Ceftaroline Fosamil--A New Broad-Spectrum Cephalosporin with Significant Activity against Methicillin-Resistant Staphylococci	2. Excluded - No/wrong herbs
Guo et al.	2021	Meta-Analysis of Clinical Efficacy and Safety of Tripterygium wilfordii Polyglycosides Tablets in the Treatment of Chronic Kidney Disease	2. Excluded - No/wrong herbs
Gupta & Gupta	2020	COVID-19, Homoeopathic Immunomodulation and the Road Ahead: Perspective	2. Excluded - No/wrong herbs
Guzik et al.	2020	COVID-19 and the cardiovascular system: implications for risk assessment, diagnosis, and treatment options	2. Excluded - No/wrong herbs
Guzman	2021	An overview of the effect of bioaerosol size in coronavirus disease 2019 transmission	2. Excluded - No/wrong herbs
Habib et al.	2016	Good's syndrome: Is thymectomy the solution? Case report and literature review	2. Excluded - No/wrong herbs
Haitham et al.	2014	Advances in vaccination against avian pathogenic Escherichia coli respiratory disease: Potentials and limitations	2. Excluded - No/wrong herbs
Hall et al.	2020	New and Worsening Long‐term Immune‐Related Adverse Events with PD‐1/PD‐L1 Pathway Agents in Patients with Cancer	2. Excluded - No/wrong herbs
Halpern et al.	1966	Thymoma in a Young Child Producing Symptoms of Asthma	2. Excluded - No/wrong herbs
Han et al.	2021	A Systematic Review for Effective Preventive Public Education of Respiratory Infection	2. Excluded - No/wrong herbs
Han et al.	2020	Advances and novel developments in mechanisms of allergic inflammation	2. Excluded - No/wrong herbs
Haoshuai et al.	2017	Ectopic right parietal pleural thymic carcinoma: a rare case and review of the literature	2. Excluded - No/wrong herbs
Haq et al.	2020	Missed takes towards a pandemic of COVID-19? A systematic literature review of Coronavirus related diseases in Pakistan	2. Excluded - No/wrong herbs
Harriel et al.	2020	Management of neonates after postpartum discharge and all children in the ambulatory setting during the coronavirus disease 2019 (COVID-19) pandemic	2. Excluded - No/wrong herbs
Harris et al.	2014	A179: Improving Pneumococcal Vaccination Rate in the Pediatric Rheumatology Clinic	2. Excluded - No/wrong herbs
Harsha & Glenis	2010	Seasonal allergic rhinitis: fluticasone propionate and fluticasone furoate therapy evaluated	2. Excluded - No/wrong herbs
Hartog et al.	2021	SARS-CoV-2 infection: molecular mechanisms of severe outcomes to suggest therapeutics	2. Excluded - No/wrong herbs
Haruna et al.	2019	Role of whole saliva in the efficacy of sublingual immunotherapy in seasonal allergic rhinitis	2. Excluded - No/wrong herbs
Haryanto	2020	Indonesia: country report on children's environmental health	2. Excluded - No/wrong herbs
Hashemian et al.	2018	Linezolid: a review of its properties, function, and use in critical care	2. Excluded - No/wrong herbs
Hassane et al.	2018	Co-Presentation of Giant Cell Arteritis and Granulomatosis with Polyangiitis: A Case Report and Review of Literature	2. Excluded - No/wrong herbs
Hathaway et al.	2020	Omega 3 Fatty Acids and COVID-19: A Comprehensive Review	2. Excluded - No/wrong herbs
Hebert et al.	1998	Meta-analysis of outcomes of pediatric functional endoscopic sinus surgery	2. Excluded - No/wrong herbs
Heintz & Halilovic	2010	Clinical Experience With Linezolid at a Large Academic Medical Center: A Case Series and Review of the Literature	2. Excluded - No/wrong herbs
Hainzerling et al.	2019	Checkpoint Inhibitors: The Diagnosis and Treatment of Side Effects	2. Excluded - No/wrong herbs
Heinzerling et al.	2019	Checkpoint Inhibitors	2. Excluded - No/wrong herbs
Hensel et al.	2020	Challenges at the Time of COVID-19: Opportunities and Innovations in Antivirals from Nature	2. Excluded - No/wrong herbs
Herath et al.	2018	Prophylactic antibiotic therapy for chronic obstructive pulmonary disease (COPD)	2. Excluded - No/wrong herbs
Hiemstra et al.	2016	Antimicrobial Peptides and Innate Lung Defenses: Role in Infectious and Noninfectious Lung Diseases and Therapeutic Applications	2. Excluded - No/wrong herbs
Higgins & Reh	2012	Environmental pollutants and allergic rhinitis	2. Excluded - No/wrong herbs
Hill et al.	2015	Perioperative Bundle Decreases Postoperative Hepatic Surgery Infections	2. Excluded - No/wrong herbs
Hippensteel et al.	2020	Heparin as a therapy for COVID-19: current evidence and future possibilities	2. Excluded - No/wrong herbs
Hirahara et al.	2019	The immunopathology of lung fibrosis: amphiregulin-producing pathogenic memory T helper-2 cells control the airway fibrotic responses by inducing eosinophils to secrete osteopontin	2. Excluded - No/wrong herbs
Hoang et al.	2020	COVID-19 in 7780 pediatric patients: A systematic review	2. Excluded - No/wrong herbs
Holgate	2011	Asthma: a simple concept but in reality a complex disease	2. Excluded - No/wrong herbs
Holstein et al.	2010	[1997-2007, 10 years of monitoring the evolution of resistance of Streptococcus pneumoniae to antibiotics in the region Centre; review of the Pneumococcus network]	2. Excluded - No/wrong herbs
Holt & Holt	1998	Regulation of immune responses at mucosal surfaces: Allergic respiratory disease as a paradigm	2. Excluded - No/wrong herbs
Hong et al.	2017	Interleukin 32, inflammation and cancer	2. Excluded - No/wrong herbs
Hong et al.	1975	Thymus transplants: a look to the future	2. Excluded - No/wrong herbs
Horiguchi & Okamoto	2005	Role of T cells in allergic rhinitis	2. Excluded - No/wrong herbs
Hossri et al.	2020	Clinically significant anticardiolipin antibodies associated with COVID-19	2. Excluded - No/wrong herbs
Housman et al,	2011	Optimizing antibiotic pharmacodynamics in hospital-acquired and ventilator-acquired bacterial pneumonia	2. Excluded - No/wrong herbs
Huang et al.	2015	Antitoxin Treatment of Inhalation Anthrax: A Systematic Review	2. Excluded - No/wrong herbs
Huang et al.	2010	Epidemic Pleurodynia Caused by Coxsackievirus B3 at a Medical Center in Northern Taiwan	2. Excluded - No/wrong herbs
Hunsaker	1995	American Academy of Otolaryngic Allergy Meeting at the Combined Otolaryngology Society Meeting	2. Excluded - No/wrong herbs
Hunt et al.	2013	Risk factors associated with antimicrobial resistant organism carriage in residents of residential aged care facilities: a systematic review protocol	2. Excluded - No/wrong herbs
Hussel et al.	2004	Co-stimulation: novel methods for preventing viral-induced lung inflammation	2. Excluded - No/wrong herbs
Iavarone et al.	2020	High rates of 30-day mortality in patients with cirrhosis and COVID-19	2. Excluded - No/wrong herbs
Imani et al.	2013	Acute kidney injury and its association with in-hospital mortality among children with acute infections	2. Excluded - No/wrong herbs
Inokuchi et al.	2013	Bronchial ulceration as a prognostic indicator for varicella pneumonia: Case report and systematic literature review	2. Excluded - No/wrong herbs
Inqbal et al.	2020	Corona virus - herbal approach for boosting immunity and influencing viral activity	2. Excluded - No/wrong herbs
Islam et al.	2021	Severe acute myopathy following SARS-CoV-2 infection: a case report and review of recent literature	2. Excluded - No/wrong herbs
Isnard et al.	2016	Karyomegalic Interstitial Nephritis: A Case Report and Review of the Literature	2. Excluded - No/wrong herbs
Ivanov et al.	2014	Role of Non-conventional T Lymphocytes in Respiratory Infections: The Case of the Pneumococcus	2. Excluded - No/wrong herbs
Iwona et al.	2021	The Immunological Role of the Placenta in SARS-CoV-2 Infection—Viral Transmission, Immune Regulation, and Lactoferrin Activity	2. Excluded - No/wrong herbs
Iyer et al.	2020	COVID-19: an update on diagnostic and therapeutic approaches	2. Excluded - No/wrong herbs
Izci Duran et al.	2021	ANCA-associated vasculitis after COVID-19	2. Excluded - No/wrong herbs
Jafarzadeh et al.	2021	The immunomodulatory potentials of interleukin‐27 in airway allergies	2. Excluded - No/wrong herbs
Jeong et al.	2011	Prognostic value of N-terminal pro-brain natriuretic peptide in hospitalised patients with community-acquired pneumonia	2. Excluded - No/wrong herbs
Ji et al.	2016	Rifampicin-induced antineutrophil cytoplasmic antibody-positive vasculitis: a case report and review of the literature	2. Excluded - No/wrong herbs
Jiang et al.	2020	Molecular mechanisms and clinical application of Iguratimod: A review	2. Excluded - No/wrong herbs
Johnson et al.	2018	Hyaluronan and Its Interactions With Immune Cells in the Healthy and Inflamed Lung	2. Excluded - No/wrong herbs
Jorgensen et al.	2020	Remdesivir: Review of Pharmacology, Pre-clinical Data, and Emerging Clinical Experience for COVID-19	2. Excluded - No/wrong herbs
Jorquera & Tripp	2017	Respiratory syncytial virus: prospects for new and emerging therapeutics	2. Excluded - No/wrong herbs
Joven et al.	2013	Case report and literature review on Good's syndrome, a form of acquired immunodeficiency associated with thymomas	2. Excluded - No/wrong herbs
Ju et al.	2012	IL-2 controls trafficking receptor gene expression and Th2 response for skin and lung inflammation	2. Excluded - No/wrong herbs
Juan	2014	The Atopic March. A Literature Review	2. Excluded - No/wrong herbs
Kadin et al.	2020	Evidence linking atopy and staphylococcal superantigens to the pathogenesis of lymphomatoid papulosis, a recurrent CD30+ cutaneous lymphoproliferative disorder	2. Excluded - No/wrong herbs
Kahwash et al.	2021	Delayed-Onset ADA1 (ADA) Deficiency Not Detected by TREC Screen	2. Excluded - No/wrong herbs
Kalambokis et al.	2009	Multiple myeloma presenting with an acute bacterial infection	2. Excluded - No/wrong herbs
Kandasamy et al.	2016	Non-specific immunological effects of selected routine childhood immunisations: systematic review	2. Excluded - No/wrong herbs
Kang et al.	2013	Primary thymic mucosa-associated lymphoid tissue lymphoma with multiple thin walled lung cysts: case report and literature review	2. Excluded - No/wrong herbs
Karadurmus et al.	2020	[Immunotherapy and multidisciplinary approach to treatment in lung cancer]	2. Excluded - No/wrong herbs
Karaman et al.	2020	Resistance of Gram-Positive Bacteria to Current Antibacterial Agents and Overcoming Approaches	2. Excluded - No/wrong herbs
Karcher	2019	Ataxia telangiectasia	2. Excluded - No/wrong herbs
Kariya et al.	2015	Biological basis and clinical implications of immunological molecules involved in eosinophilic inflammation in allergic rhinitis, chronic rhinosinusitis, and asthma	2. Excluded - No/wrong herbs
Kariyanna et al.	2020	Utility of D-dimer as a Prognostic Factor in SARS CoV2 Infection: A Review	2. Excluded - No/wrong herbs
Kariyanna et al.	2021	Hypereosinophilia and Löffler's Endocarditis: A Systematic Review	2. Excluded - No/wrong herbs
Kariyawasam	2019	Chronic rhinosinusitis with nasal polyps: insights into mechanisms of disease from emerging biological therapies	2. Excluded - No/wrong herbs
Kariyawasam	2020	Chronic rhinosinusitis with nasal polyps: mechanistic insights from targeting IL-4 and IL-13 via IL-4Rα inhibition with dupilumab	2. Excluded - No/wrong herbs
Kariyawasam & Gane	2019	Allergen-induced asthma, chronic rhinosinusitis and transforming growth factor-β superfamily signaling: mechanisms and functional consequences	2. Excluded - No/wrong herbs
Kariyawasam & James	2020	Chronic Rhinosinusitis with Nasal Polyps: Targeting IgE with Anti-IgE Omalizumab Therapy	2. Excluded - No/wrong herbs
Kariyawasam & James	2021	B cells and upper airway disease: allergic rhinitis and chronic rhinosinusitis with nasal polyps evaluated	2. Excluded - No/wrong herbs
Kariyawasam & Rotiroti	2013	Allergic rhinitis, chronic rhinosinusitis and asthma: unravelling a complex relationship	2. Excluded - No/wrong herbs
Kariyawasam et al.	2013	Sublingual immunotherapy in allergic rhinitis: indications, efficacy and safety	2. Excluded - No/wrong herbs
Kawai et al.	2021	A case series on the safety of immunotherapy with reduced blood testing frequency in lung cancer patients	2. Excluded - No/wrong herbs
Kawata et al.	2002	KL-6-producing invasive thymoma	2. Excluded - No/wrong herbs
Kaye	2012	Antimicrobial de-escalation strategies in hospitalized patients with pneumonia, intra-abdominal infections, and bacteremia	2. Excluded - No/wrong herbs
Kazama et al.	2015	Usefulness of targeting lymphocyte Kv1.3-channels in the treatment of respiratory diseases	2. Excluded - No/wrong herbs
Kedzierska et al.	2006	Establishment and recall of CD8+ T-cell memory in a model of localized transient infection	2. Excluded - No/wrong herbs
Keynan & Rubinstein	2007	The changing face of Klebsiella pneumoniae infections in the community	2. Excluded - No/wrong herbs
Kim et al.	2017	Increased sputum levels of thymus and activation-regulated chemokine in children with asthma not eosinophilic bronchitis	2. Excluded - No/wrong herbs
Kimura et al.	2019	A new therapeutic target: the CD69-Myl9 system in immune responses	2. Excluded - No/wrong herbs
Kishi et al.	2013	Clinical analysis of 50 children with juvenile dermatomyositis	2. Excluded - No/wrong herbs
Kitchens	1977	The syndrome of post-splenectomy fulminant sepsis. Case report and review of the literature	2. Excluded - No/wrong herbs
Klassen	2020	Homeless in America	2. Excluded - No/wrong herbs
KleinJan	2011	The crucial role of dendritic cells in rhinitis	2. Excluded - No/wrong herbs
Knechtle & Nikolaidis	2018	Physiology and Pathophysiology in Ultra-Marathon Running	2. Excluded - No/wrong herbs
Koch	2019	Pneumonia and cancer	2. Excluded - No/wrong herbs
Kodama et al.	2008	Control of interstitial pneumonia by drip infusion of megadose vitamin C, dehydroepiandrosterone and cortisol. A short review of our experience	2. Excluded - No/wrong herbs
Kolesnikova et al.	2016	CLINICAL AND IMMUNOLOGICAL EFFICIENCY OF MURAMYL DIPEPTIDE IN THE TREATMENT OF ATOPIC DISEASES	2. Excluded - No/wrong herbs
Kolis	2013	CD4+ T-cell subsets and host defense in the lung	2. Excluded - No/wrong herbs
Kong & Kolls	2013	T Cell-Mediated Host Immune Defenses in the Lung	2. Excluded - No/wrong herbs
Kopp et al.	2012	Levamisole-induced Wegener's granulomatosis following contaminated cocaine abuse	2. Excluded - No/wrong herbs
Koppikar et al.	2020	Eosinophilic granulomatosis with polyangiitis presenting with myositis: case based review	2. Excluded - No/wrong herbs
Kornfeld et al.	2000	DiGeorge anomaly: A comparative study of the clinical and immunologic characteristics of patients positive and negative by fluorescence in situ hybridization	2. Excluded - No/wrong herbs
Kouadio et al.	2011	(P1-83) Infectious Diseases Following Natural Disasters: Prevention and Control Measures	2. Excluded - No/wrong herbs
Kounis et al.	2021	Allergic Reactions to Current Available COVID-19 Vaccinations: Pathophysiology, Causality, and Therapeutic Considerations	2. Excluded - No/wrong herbs
Kowalik et al.	2019	Aspekty molekularne patofizjologii przewlekłego zapalenia zatok przynosowych	2. Excluded - No/wrong herbs
Kracoff	2019	Compartment Syndrome Secondary to Group A Streptococcus Infection in the Presence of a Congenital Hemangioma	2. Excluded - No/wrong herbs
Kreijtz et al.	2011	Immune responses to influenza virus infection	2. Excluded - No/wrong herbs
Kuan	2019	Severe combined immunodeficiency syndrome and genetics	2. Excluded - No/wrong herbs
Kuei-Yu et al.	2020	The efficacy of acupuncture for improving the side effects of COVID-19 western medicine treatments: A protocol for a systematic review and meta-analysis	2. Excluded - No/wrong herbs
Kuethe et al.	2014	Assessing the Immune Status of Critically III Trauma Patients by Flow Cytometry	2. Excluded - No/wrong herbs
Kumar	2021	How could we forget immunometabolism in SARS-CoV2 infection or COVID-19?	2. Excluded - No/wrong herbs
Kwiatkowska et al.	2020	Patients without records and records without patients: review of patient records in primary care and implications for surveillance of antibiotic prescribing in rural China	2. Excluded - No/wrong herbs
La Gruta et al.	2007	A question of self-preservation: immunopathology in influenza virus infection	2. Excluded - No/wrong herbs
Ladani et al.	2020	Managing rheumatic diseases during COVID-19	2. Excluded - No/wrong herbs
Ladwig & Sheski	2007	Hemoptysis: a review of causes, evaluation, and treatment: how to quickly zero in on the diagnosis	2. Excluded - No/wrong herbs
Lai et al.	2019	Hypervirulence and carbapenem resistance: two distinct evolutionary directions that led high-risk Klebsiella pneumoniae clones to epidemic success	2. Excluded - No/wrong herbs
Lakshmi et al.	2018	Activated carbon nanoparticles from biowaste as new generation antimicrobial agents: A review	2. Excluded - No/wrong herbs
Lam et al.	2020	COVID-19: A review of the proposed pharmacological treatments	2. Excluded - No/wrong herbs
Lanjewar et al.	2016	Pathologic lesions in children with acquired immunodeficiency syndrome an autopsy study of 11 cases from Mumbai, India	2. Excluded - No/wrong herbs
Laribi et al.	2015	Coriander (Coriandrum sativum L.) and its bioactive constituents	2. Excluded - No/wrong herbs
Laulajainen-Hongisto et al.	2020	Genomics of asthma, allergy and chronic rhinosinusitis: novel concepts and relevance in airway mucosa	2. Excluded - No/wrong herbs
Le et al.	2010	Consensus Summary of Aerosolized Antimicrobial Agents: Application of Guideline Criteria	2. Excluded - No/wrong herbs
Le Nouen et al.	2019	Attenuation of Human Respiratory Viruses by Synonymous Genome Recoding	2. Excluded - No/wrong herbs
Lebedinskaya et al.	2014	LOCAL TREATMENT FEATURES OF PHARYNGITIS IN CHILDREN	2. Excluded - No/wrong herbs
Lee et al.	2003	Protective Immunity of Pneumococcal Glycoconjugates	2. Excluded - No/wrong herbs
Lee et al.	2012	Environmental factors producing autoimmune dysregulation – Chronic activation of T cells caused by silica exposure	2. Excluded - No/wrong herbs
Leguey-Feilleux	2021	UNICEF Is Established	2. Excluded - No/wrong herbs
Lehmann et al.	2017	The 'Choosing Wisely' initiative in infectious diseases	2. Excluded - No/wrong herbs
Leibovici et al.	2016	Addressing resistance to antibiotics in systematic reviews of antibiotic interventions	2. Excluded - No/wrong herbs
Lemmermann & Reddehase	2016	Refining human T-cell immunotherapy of cytomegalovirus disease: a mouse model with 'humanized' antigen presentation as a new preclinical study tool	2. Excluded - No/wrong herbs
Leung	1997	Atopic dermatitis: immunobiology and treatment with immune modulators	2. Excluded - No/wrong herbs
Leung et al.	2003	Severe acute respiratory syndrome (SARS) in children: epidemiology, presentation and management	2. Excluded - No/wrong herbs
Lidar et al.	2018	Rheumatic manifestations among cancer patients treated with immune checkpoint inhibitors	2. Excluded - No/wrong herbs
Limaye et al.	2007	The clinical features of dermatomyositis in a South Australian population	2. Excluded - No/wrong herbs
Limm-Chan et al.	2020	Incidence of Acute Post-Streptococcal Glomerulonephritis in Hawai'i and Factors Affecting Length of Hospitalization	2. Excluded - No/wrong herbs
Linfield et al.	2021	Airway tight junctions as targets of viral infections: Tight Junctions and Viral Infections	2. Excluded - No/wrong herbs
Liu et al.	2020	Depriving Iron Supply to the Virus Represents a Promising Adjuvant Therapeutic Against Viral Survival	2. Excluded - No/wrong herbs
Liu et al.	2021	East-West differences in clinical manifestations of COVID-19 patients: A systematic literature review and meta-analysis	2. Excluded - No/wrong herbs
Liu et al.	2015	Th17 response and its regulation in inflammatory upper airway diseases	2. Excluded - No/wrong herbs
Lopex-Reyes et al.	2021	Thrombotic Risk and Covid-19: Review of Current Evidence for a Better Diagnostic and Therapeutic Approach	2. Excluded - No/wrong herbs
Lorente et al.	2007	Comparison of clinical cure rates in adults with ventilator-associated pneumonia treated with intravenous ceftazidime administered by continuous or intermittent infusion: A retrospective, nonrandomized, open-label, historical chart review	2. Excluded - No/wrong herbs
Lu & Liu	2017	Pneumonitis in cancer patients receiving anti-PD-1 and radiotherapies: Three case reports	2. Excluded - No/wrong herbs
Lucy Fairclough et al.	2008	Killer cells in chronic obstructive pulmonary disease	2. Excluded - No/wrong herbs
Lukowiak et al.	2016	Antimicrobial graphene family materials: Progress, advances, hopes and fears	2. Excluded - No/wrong herbs
Lundgren et al.	2019	Rates of and Risk Factors for CMV Reactivation Following LVAD Implantation	2. Excluded - No/wrong herbs
Lundgren et al.	2021	Reactivation of Cytomegalovirus Following Left Ventricular Assist Device Implantation: A Case-Control Study	2. Excluded - No/wrong herbs
MacKechnie et al.	1973	Thymoma, myasthenia gravis, erythroblastopenic anemia and systemic lupus erythematosus in one patient	2. Excluded - No/wrong herbs
Madabhavi et al.	2020	COVID-19: a review	2. Excluded - No/wrong herbs
Madaras-Kelly et al.	2015	Description and validation of a spectrum score method to measure antimicrobial de-escalation in healthcare associated pneumonia from electronic medical records data	2. Excluded - No/wrong herbs
Madhi et al.	2008	Vaccines to prevent pneumonia and improve child survival	2. Excluded - No/wrong herbs
Maestraggi et al.	2017	Skeletal Muscle and Lymphocyte Mitochondrial Dysfunctions in Septic Shock Trigger ICU-Acquired Weakness and Sepsis-Induced Immunoparalysis	2. Excluded - No/wrong herbs
Maggi	2010	T cell responses induced by allergen-specific immunotherapy	2. Excluded - No/wrong herbs
Magro et al.	2008	Terbinafine-induced dermatomyositis: a case report and literature review of drug-induced dermatomyositis	2. Excluded - No/wrong herbs
Mahajan & Manchikanti	2020	Value and Validity of Coronavirus Antibody Testing	2. Excluded - No/wrong herbs
Mahala Yates	2015	A Question of Mercy	2. Excluded - No/wrong herbs
Maina et al.	2018	The role of bitter and sweet taste receptors in upper airway innate immunity: Recent advances and future directions	2. Excluded - No/wrong herbs
Majalekar & Shirote	2020	Fluoroquinolones: Blessings Or Curses	2. Excluded - No/wrong herbs
Majumdar er al.	2021	Perspectives About Modulating Host Immune System in Targeting SARS-CoV-2 in India	2. Excluded - No/wrong herbs
Makarious et al.	2017	Myasthenia gravis: An emerging toxicity of immune checkpoint inhibitors	2. Excluded - No/wrong herbs
Makvandi et al.	2021	A Review Study on the Neonatal Outcomes of Pregnant Women with COVID-19	2. Excluded - No/wrong herbs
Malaviya et al.	2010	Janus kinase-3 dependent inflammatory responses in allergic asthma	2. Excluded - No/wrong herbs
Mamidipudi et al.	2020	An appraisal of allergic disorders in India and an urgent call for action	2. Excluded - No/wrong herbs
Manjili et al.	2020	COVID-19 as an Acute Inflammatory Disease	2. Excluded - No/wrong herbs
Mannng	2019	Thymus cancer	2. Excluded - No/wrong herbs
Manocha et al.	2003	Severe acute respiratory distress syndrome (SARS): a critical care perspective	2. Excluded - No/wrong herbs
Marc J. Vecchio et al.	2020	Cognitive Biases in the Era of COVID-19 : A Case of Clostridium sporogenes Bacteremia in a Patient with Small Bowel Obstruction	2. Excluded - No/wrong herbs
Marofi et al.	2021	COVID-19: Our Current Knowledge of Epidemiology, Pathology, Therapeutic Approaches, and Diagnostic Methods	2. Excluded - No/wrong herbs
Matthews	2007	Telbivudine for the management of chronic hepatitis B virus infection	2. Excluded - No/wrong herbs
McAndrew et al.	2015	Emerging Oral Immunomodulators for the Treatment of Psoriasis: A Review of Phase III Clinical Trials for Apremilast and Tofacitinib	2. Excluded - No/wrong herbs
McClain	2021	Elisabeth Kübler-Ross	2. Excluded - No/wrong herbs
McDonald	2014	Cochrane cornucopia!	2. Excluded - No/wrong herbs
McElhaney	2011	Influenza vaccine responses in older adults	2. Excluded - No/wrong herbs
McFadden & Kimber	2016	A Review on the Potential Role of Basement Membrane Laminin in the Pathogenesis of Psoriasis	2. Excluded - No/wrong herbs
McGill & Sacco	2016	γδ T cells and the immune response to respiratory syncytial virus infection	2. Excluded - No/wrong herbs
McKenna et al.	1986	Unmasking AIDS: chemical immunosuppression and seronegative syphilis	2. Excluded - No/wrong herbs
McKinnel & Taywk	2009	Short term treatment with clarithromycin resulting in colchicine-induced rhabdomyolysis	2. Excluded - No/wrong herbs
McKinny	2019	Sudden infant death syndrome (SIDS)	2. Excluded - No/wrong herbs
McMahon	2021	Sex, Gender and Sexuality: Sexually Transmitted Diseases	2. Excluded - No/wrong herbs
McManus & Heneka	2017	Role of neuroinflammation in neurodegeneration: new insights	2. Excluded - No/wrong herbs
Memish et al.	2007	Emergence and trends of penicillin non-susceptible Streptococcus pneumoniae in Saudi Arabia and Kuwait - perspective and outstanding issues	2. Excluded - No/wrong herbs
Metersky et al.	2010	Determining the Optimal Pneumococcal Vaccination Strategy for Adults	2. Excluded - No/wrong herbs
Meyer et al.	2008	T Cells and NKT Cells in the Pathogenesis of Asthma	2. Excluded - No/wrong herbs
Meyers	2020	Actor Wallace Reid's Death in Drug Rehab Shakes Film Industry	2. Excluded - No/wrong herbs
Meztli	2020	Arturo Islas	2. Excluded - No/wrong herbs
Miao et al.	2021	Occlusion with Bronchial Covered Stent in the Management of Bronchial Stump Fistula after Right Middle and Lower Lobectomy: A Case Report and Literature Review. (English)	2. Excluded - No/wrong herbs
Michael et al.	2013	Influenza A induced cellular signal transduction pathways	2. Excluded - No/wrong herbs
Mikshis & Kutyrev	2019	Current State of the Problem of Vaccine Development for Specific Prophylaxis of Plague	2. Excluded - No/wrong herbs
Millier et al.	2012	A critical literature review of health economic evaluations in pertussis booster vaccination	2. Excluded - No/wrong herbs
Milstein & Hawley	2020	Severe acute respiratory syndrome (SARS)	2. Excluded - No/wrong herbs
Min et al.	2019	Short-term pulmonary infiltrate with eosinophilia caused by asthma: a phenotype of severe, eosinophilic asthma? Five cases and a review of the literature	2. Excluded - No/wrong herbs
Miraglia Del Giudice et al.	2020	Nasal microbiome in chronic rhinosinusitis	2. Excluded - No/wrong herbs
Miyakis et al.	2006	Thymoma with immunodeficiency (Good's syndrome): review of the literature apropos three cases	2. Excluded - No/wrong herbs
Mohammad	2021	Immune response scenario and vaccine development for SARS-CoV-2 infection	2. Excluded - No/wrong herbs
Mohammadpour et al.	2020	A Novel Coronavirus Disease (COVID-19): a Review of Host Cell Signaling Pathways	2. Excluded - No/wrong herbs
Moldaver et al.	2017	An Update on Lymphocyte Subtypes in Asthma and Airway Disease	2. Excluded - No/wrong herbs
Montano-Velazquez et al.	2017	Effect of cigarette smoke on counts of immunoreactive cells to eotaxin-1 and eosinophils on the nasal mucosa in young patients with perennial allergic rhinitis	2. Excluded - No/wrong herbs
Moore e& Schneider	2013	Acute Human Immunodeficiency Virus (HIV) Infection Presenting with Fever, Elevated Amylase/Lipase, and Hematologic Abnormalities	2. Excluded - No/wrong herbs
Moore & Peebles	2006	Respiratory syncytial virus disease mechanisms implicated by human, animal model, and in vitro data facilitate vaccine strategies and new therapeutics	2. Excluded - No/wrong herbs
Moosavi et al.	2020	COVID‐19 clinical manifestations and treatment strategies among solid‐organ recipients: A systematic review of cases	2. Excluded - No/wrong herbs
Morrisey & Evans	2003	Severe bronchiectasis	2. Excluded - No/wrong herbs
Mostmans et al.	2017	The role of endothelial cells in the vasculopathy of systemic sclerosis: A systematic review	2. Excluded - No/wrong herbs
Mugerwa et al.	1996	Human immunodeficiency virus and AIDS in Uganda	2. Excluded - No/wrong herbs
Muhammad et al.	2020	Antiviral Activity of Nanomaterials against Coronaviruses	2. Excluded - No/wrong herbs
Mukherjee et al.	2020	Biomedical application, drug delivery and metabolic pathway of antiviral nanotherapeutics for combating viral pandemic: A review	2. Excluded - No/wrong herbs
Mukhopadhyay et al.	2020	Five simple reasons to discard DIP, or why we should stop calling dolphins big fish	2. Excluded - No/wrong herbs
Munoz-Moreno et al.	2020	Induction and Evasion of Type-I Interferon Responses during Influenza A Virus Infection	2. Excluded - No/wrong herbs
Mustafa et al.	2020	Cytokine Storm in COVID-19 Patients, Its Impact on Organs and Potential Treatment by QTY Code-Designed Detergent-Free Chemokine Receptors	2. Excluded - No/wrong herbs
Naclerio et al.	2006	Allergic rhinitis augments the response to a bacterial sinus infection in mice: A review of an animal model	2. Excluded - No/wrong herbs
Nagata & Nakagome	2010	Allergen Immunotherapy in Asthma: Current Status and Future Perspectives	2. Excluded - No/wrong herbs
Naik et al.	2008	Dapsone-induced Hemolytic Anemia in Lung Allograft Recipients	2. Excluded - No/wrong herbs
Nakagiri et al.	2012	Immunology Mini-review: The Basics of TH17 and Interleukin-6 in Transplantation	2. Excluded - No/wrong herbs
Nakawesi et al.	2014	Palliative care needs of HIV exposed and infected children admitted to the inpatient paediatric unit in Uganda	2. Excluded - No/wrong herbs
Napolitano	2005	Emerging issues in the diagnosis and management of infections caused by multi-drug-resistant, gram-positive cocci	2. Excluded - No/wrong herbs
Nardi et al.	2017	Infective endocarditis in the setting of renal transplantation: Case report and review of the literature	2. Excluded - No/wrong herbs
Nasandratriniavo et al.	2017	Carcinome neuroendocrine thymique: à propos d'un cas et revue de la littérature	2. Excluded - No/wrong herbs
Nasser et al.	2019	Staphylococcus aureus versus neutrophil: Scrutiny of ancient combat	2. Excluded - No/wrong herbs
Neujahr & Larsen	2011	Regulatory T cells in lung transplantation-an emerging concept	2. Excluded - No/wrong herbs
Newswire	2015	The U.S. Market for Green Building Materials	2. Excluded - No/wrong herbs
Newswire	2017	Neutrophil Elastase (Bone Marrow Serine Protease or Elastase 2 or Medullasin or PMN Elastase or Human Leukocyte Elastase or ELANE or EC 3.4.21.37) - Pipeline Review, H2 2017	2. Excluded - No/wrong herbs
Norouzi et al.	2021	Nervous System Involvement in COVID-19: a Review of the Current Knowledge	2. Excluded - No/wrong herbs
Nurshad	2020	Role of vitamin D in preventing of COVID-19 infection, progression and severity	2. Excluded - No/wrong herbs
Nypaver et al.	2021	Influenza and Influenza Vaccine: A Review	2. Excluded - No/wrong herbs
Odnovorov et al.	2020	Specific Influenza Therapy: Current State and Prospects (Review)	2. Excluded - No/wrong herbs
Okada et al.	2019	Double-conditioning regimen consisting of high-dose thiotepa and melphalan with autologous stem cell rescue for high-risk pediatric solid tumors: A second report	2. Excluded - No/wrong herbs
Okamoto et al.	2012	New treatment strategies for allergic rhinitis utilizing the oral mucosa	2. Excluded - No/wrong herbs
Okano et al.	2015	Association and management of eosinophilic inflammation in upper and lower airways	2. Excluded - No/wrong herbs
Orsini et al.	2009	Propofol infusion syndrome: Case report and literature review	2. Excluded - No/wrong herbs
Pacheco	2019	Homeopathy	2. Excluded - No/wrong herbs
Paliwai et al.	2020	Neuromuscular presentations in patients with COVID-19	2. Excluded - No/wrong herbs
Palmer & Rello	2017	Is There a Role for Inhaled Antibiotics in the Treatment of Ventilator-Associated Infections?	2. Excluded - No/wrong herbs
Paniagua et al.	2003	C-reactive protein and anti-Chlamydia pneumoniae antibodies as risk factors of cardiovascular death in incident patients on peritoneal dialysis	2. Excluded - No/wrong herbs
Panossian & Brendler	2020	The Role of Adaptogens in Prophylaxis and Treatment of Viral Respiratory Infections	2. Excluded - No/wrong herbs
Papazian et al.	2015	Airway responses towards allergens - from the airway epithelium to T cells	2. Excluded - No/wrong herbs
Park & Levinson	2010	Granulomatous-lymphocytic interstitial lung disease (GLILD) in common variable immunodeficiency (CVID)	2. Excluded - No/wrong herbs
Parzhanova & Ivanova	2018	Characterization of the Antioxidant and Antimicrobial Activities of Thyme (Thymus vulgaris L.)	2. Excluded - No/wrong herbs
Pasala et al.	2015	Impact of Alcohol Abuse on the Adaptive Immune System	2. Excluded - No/wrong herbs
Passaro et al.	2021	Severity of COVID-19 in patients with lung cancer: evidence and challenges	2. Excluded - No/wrong herbs
Patel et al.	2019	Sentinels at the wall: epithelial‐derived cytokines serve as triggers of upper airway type 2 inflammation	2. Excluded - No/wrong herbs
Patel et al.	2014	Demographic and Clinical Predictors of Mortality from Highly Pathogenic Avian Influenza A (H5N1) Virus Infection: CART Analysis of International Cases	2. Excluded - No/wrong herbs
Pauli et al.	2003	Recent developments in airway and nose occupational sensitizers	2. Excluded - No/wrong herbs
Pawankar & Pawankar	2000	γδ T cells in allergic airway diseases	2. Excluded - No/wrong herbs
Pedro-Boter et al.	2003	Legionnaires disease and HIV infection	2. Excluded - No/wrong herbs
Pelaia et al.	2018	Biological mechanisms underlying the clinical effects of allergen-specific immunotherapy in asthmatic children	2. Excluded - No/wrong herbs
Penack et al.	2020	Prophylaxis and management of graft versus host disease after stem-cell transplantation for haematological malignancies: updated consensus recommendations of the European Society for Blood and Marrow Transplantation	2. Excluded - No/wrong herbs
Percival	2016	Aged Garlic Extract Modifies Human Immunity	2. Excluded - No/wrong herbs
Perez-Padilla et al.	2009	Pneumonia and respiratory failure from swine-origin influenza A (H1N1) in Mexico	2. Excluded - No/wrong herbs
Perry et al.	2012	Giant dacryocystomucopyocele in an adult: a review of lacrimal sac enlargements with clinical and histopathologic differential diagnoses	2. Excluded - No/wrong herbs
Perry et al.	2011	The impact of mucosal infections on acquisition and progression of tuberculosis	2. Excluded - No/wrong herbs
Persson	2019	Airways exudation of plasma macromolecules: Innate defense, epithelial regeneration, and asthma	2. Excluded - No/wrong herbs
Peterson et al.	2015	The power of involving house staff in quality improvement: an interdisciplinary house staff-driven vaccination initiative	2. Excluded - No/wrong herbs
Petrakis et al.	2020	Obesity ‑ a risk factor for increased COVID‑19 prevalence, severity and lethality (Review)	2. Excluded - No/wrong herbs
Pichichero et al.	2016	Next generation protein based Streptococcus pneumoniaevaccines	2. Excluded - No/wrong herbs
Pierno	2020	Superbacteria	2. Excluded - No/wrong herbs
Pokhrel et al.	2020	Detecting the Coronavirus (COVID-19)	2. Excluded - No/wrong herbs
Polyzos et al.	2012	Efficacy and safety of telavancin in clinical trials: a systematic review and meta-analysis	2. Excluded - No/wrong herbs
Poon et al.	2012	Ceftaroline fosamil: a cephalosporin with activity against methicillin-resistant Staphylococcus aureus	2. Excluded - No/wrong herbs
Poowuttikul et al.	2019	T Cell Profile After Systemic Steroid Burst in Inner-City Asthmatic Children with Recurrent Infections	2. Excluded - No/wrong herbs
Pregliasco et al.	2009	Rationale for the clinical use of a ribosome-component immune modulator	2. Excluded - No/wrong herbs
Proano et al.	2016	Protocol for studying cough frequency in people with pulmonary tuberculosis	2. Excluded - No/wrong herbs
Pulia et al.	2020	Antibiotic Stewardship for Older Adults in Ambulatory Care Settings: Addressing an Unmet Challenge	2. Excluded - No/wrong herbs
Puzyrenko et al.	2021	Acute SARS-CoV-2 pneumonitis with cytotoxic CD8 positive T-lymphocytes: Case report and review of the literature	2. Excluded - No/wrong herbs
Radke & Cook	2018	Human adenovirus infections: update and consideration of mechanisms of viral persistence	2. Excluded - No/wrong herbs
Raghu et al.	2020	Diagnosis of Hypersensitivity Pneumonitis in Adults. An Official ATS/JRS/ALAT Clinical Practice Guideline	2. Excluded - No/wrong herbs
Rai et al.	2020	Consequences of chemical impact of disinfectants: safe preventive measures against COVID-19	2. Excluded - No/wrong herbs
Raj et al.	2020	Coronavirus as silent killer: recent advancement to pathogenesis, therapeutic strategy and future perspectives	2. Excluded - No/wrong herbs
Ram et al.	2020	Insight View on Pandemic COVID-19: Worldwide Perspective with Homoeopathic Management through Repertorial Analysis	2. Excluded - No/wrong herbs
Rastogi et al.	2011	An ethnomedicinal, phytochemical and pharmacological profile of Desmodium gangeticum (L.) DC. and Desmodium adscendens (Sw.) DC	2. Excluded - No/wrong herbs
Raveh et al.	2001	Longitudinal surveillance of antibiotic use in the hospital	2. Excluded - No/wrong herbs
Rees & Butler	2001	Coughs and colds: nurse management of upper respiratory tract infection	2. Excluded - No/wrong herbs
Restori et al.	2018	Neonatal Immunity, Respiratory Virus Infections, and the Development of Asthma	2. Excluded - No/wrong herbs
Rey-Jurado & Kalergis	2017	Immunological Features of Respiratory Syncytial Virus-Caused Pneumonia--Implications for Vaccine Design	2. Excluded - No/wrong herbs
Rodrigues	2020	Immunity and infectious disease	2. Excluded - No/wrong herbs
Rohit & Isabella	2019	A Review on Respiratory Infections in HIV-Infected People	2. Excluded - No/wrong herbs
Rollyson	2020	John D. MacDonald	2. Excluded - No/wrong herbs
Rosanova et al.	2009	Use of colistin in a pediatric burn unit in Argentina	2. Excluded - No/wrong herbs
Rosenfeld et al.	2015	Clinical practice guideline (update): adult sinusitis	2. Excluded - No/wrong herbs
Rubin	2009	Myopathy with Pure Adolase Elevation	2. Excluded - No/wrong herbs
Rubio & Breton	2021	Obesity in the COVID era: A global health challenge	2. Excluded - No/wrong herbs
Russo et al.	2020	The combination of artificial intelligence and systems biology for intelligent vaccine design	2. Excluded - No/wrong herbs
Sabbaghi et al.	2020	Role of γδ T cells in controlling viral infections with a focus on influenza virus: implications for designing novel therapeutic approaches	2. Excluded - No/wrong herbs
Sadkowska et al.	2020	Infectious diseases in Poland in 2018	2. Excluded - No/wrong herbs
Saeed et al.	2017	Quercetin: Nutritional and beneficial effects in poultry	2. Excluded - No/wrong herbs
Salim et al.	2019	A curated transcriptome dataset collection to investigate the blood transcriptional response to viral respiratory tract infection and vaccination. [version 1; peer review: 2 approved]	2. Excluded - No/wrong herbs
Samitas et al.	2018	Upper and lower airway remodelling mechanisms in asthma, allergic rhinitis and chronic rhinosinusitis: The one airway concept revisited	2. Excluded - No/wrong herbs
Santos et al.	2010	Prevalence and predictors of anti-infective use during pregnancy	2. Excluded - No/wrong herbs
Saulnier	2021	Towards health systems resilience to extreme weather events: Managing health needs during floods in Cambodia	2. Excluded - No/wrong herbs
Sawal et al.	2009	Fulminant pertussis: a multi-center study with new insights into the clinico-pathological mechanisms	2. Excluded - No/wrong herbs
Scadding & Scadding	2021	Innate and Adaptive Immunity: ILC2 and Th2 Cells in Upper and Lower Airway Allergic Diseases	2. Excluded - No/wrong herbs
Schafer	2020	Soilborne illness and disease	2. Excluded - No/wrong herbs
Schafer	2020	Infectious Diseases Society of America	2. Excluded - No/wrong herbs
Schall et al.	2020	Clostridioides difficile infections complicating combat-injured patients from Iraq and Afghanistan	2. Excluded - No/wrong herbs
Schidt & Varga	2020	Cytokines and CD8 T cell immunity during respiratory syncytial virus infection	2. Excluded - No/wrong herbs
Schönrich et al.	2020	Devilishly radical NETwork in COVID-19: Oxidative stress, neutrophil extracellular traps (NETs), and T cell suppression	2. Excluded - No/wrong herbs
Schubert	2001	A superantigen hypothesis for the pathogenesis of chronic hypertrophic rhinosinusitis, allergic fungal sinusitis, and related disorders	2. Excluded - No/wrong herbs
Schwartz	1979	Allergy: Principles and Practice, vol I and II	2. Excluded - No/wrong herbs
Scidmore	2011	Recent advances in Chlamydia subversion of host cytoskeletal and membrane trafficking pathways	2. Excluded - No/wrong herbs
Seegobin et al.	2017	Legionnaires' Disease Complicated with Rhabdomyolysis and Acute Kidney Injury in an AIDS Patient	2. Excluded - No/wrong herbs
Seifert et al.	2019	Faster recovery and reduced paracetamol use - a meta-analysis of EPs 7630 in children with acute respiratory tract infections	2. Excluded - No/wrong herbs
Selin et al.	2011	Heterologous immunity: Immunopathology, autoimmunity and protection during viral infections	2. Excluded - No/wrong herbs
Serwonska et al.	2004	Improving appointment availability in the allergy department during the high-demand season	2. Excluded - No/wrong herbs
Shah et al.	1992	Legionnaires' Disease and Acute Renal Failure: Case Report and Review	2. Excluded - No/wrong herbs
Shannon et al.	2020	Multinational Association of Supportive Care in Cancer (MASCC) 2020 clinical practice recommendations for the management of immune-related adverse events: pulmonary toxicity	2. Excluded - No/wrong herbs
Shelat et al.	2016	Patients with culture negative pyogenic liver abscess have the same outcomes compared to those with Klebsiella pneumoniae pyogenic liver abscess	2. Excluded - No/wrong herbs
Sheposh	2021	Coronavirus Disease 2019 (COVID-19)	2. Excluded - No/wrong herbs
Sherwood & Roy	2016	Autophagy Evasion and Endoplasmic Reticulum Subversion: The Yin and Yang of Legionella Intracellular Infection	2. Excluded - No/wrong herbs
Shiber et al.	2015	Incomplete Lemierre syndrome	2. Excluded - No/wrong herbs
Shilling & Wilkes	2011	Role of Th17 cells and IL-17 in lung transplant rejection	2. Excluded - No/wrong herbs
Shinjo et al.	2002	Efficacy of the Shinki bioclean room for preventing infection in neutropenic patients	2. Excluded - No/wrong herbs
Shukla & Tiwari	2011	Carbohydrate molecules: an expanding horizon in drug delivery and biomedicine	2. Excluded - No/wrong herbs
Siddiqui et al.	2007	Impact of antibiotic restriction on broad spectrum antibiotic usage in the ICU of a developing country	2. Excluded - No/wrong herbs
Simpson et al.	2005	Do guidelines guide pneumonia practice? A systematic review of interventions and barriers to best practice in the management of community-acquired pneumonia	2. Excluded - No/wrong herbs
Sinha	1995	Maternal and child health in India: a critical review	2. Excluded - No/wrong herbs
Skaaby et al.	2018	Estimating the causal effect of body mass index on hay fever, asthma and lung function using Mendelian randomization	2. Excluded - No/wrong herbs
Smith	2020	Antibiotic-resistant bacteria	2. Excluded - No/wrong herbs
Smith & Metzger	2011	Evaluation of pneumococcal vaccination rates after vaccine protocol changes and nurse education in a tertiary care teaching hospital	2. Excluded - No/wrong herbs
Snell & Westall	2007	Immunosuppression for Lung Transplantation	2. Excluded - No/wrong herbs
Somasundaram et al.	2020	Immune Checkpoint Blockade in Oncogene-Driven Non-Small-Cell Lung Cancer	2. Excluded - No/wrong herbs
Somerville et al.	2016	Effect of Flavonoids on Upper Respiratory Tract Infections and Immune Function: A Systematic Review and Meta-Analysis	2. Excluded - No/wrong herbs
Song et al.	2018	Tislelizumab (BGB-A317) for Relapsed/Refractory Classical Hodgkin Lymphoma: Preliminary Efficacy and Safety Results from a Phase 2 Study	2. Excluded - No/wrong herbs
Sprague	2021	Gay Rights Movement	2. Excluded - No/wrong herbs
Stallworth et al.	2005	Antibiotic use in children who have asthma: results of retrospective database analysis	2. Excluded - No/wrong herbs
Stambas et al.	2008	Killer T cells in influenza	2. Excluded - No/wrong herbs
Stanczyk et al.	2020	COVID-19 during pregnancy, delivery and postpartum period based on EBM	2. Excluded - No/wrong herbs
Stefan Winer et al.	2007	Pneumonitis associated with sirolimus: clinical characteristics, risk factors and outcome a single-centre experience and review of the literature	2. Excluded - No/wrong herbs
Stafania	2005	Emergence of Multi-Drug Resistance Gram-Positive Bacteria and New Active Antibiotics	2. Excluded - No/wrong herbs
Stevens & Adachi	2007	Protease–proteoglycan complexes of mouse and human mast cells and importance of their β-tryptase–heparin complexes in inflammation and innate immunity	2. Excluded - No/wrong herbs
Stojadinovic	2013	RISK FACTORS FOR INTRAHOSPITAL NUTRITIONAL WORSENING IN PATIENTS WITH SEVERE CRANIOCEREBRAL TRAUMA	2. Excluded - No/wrong herbs
Strutt et al.	2013	Multipronged CD4+ T-cell effector and memory responses cooperate to provide potent immunity against respiratory virus	2. Excluded - No/wrong herbs
Stuart et al.	2019	Delayed antibiotic prescribing for respiratory tract infections: protocol of an individual patient data meta-analysis	2. Excluded - No/wrong herbs
Studdert	1978	Primary, severe, combined immunodeficiency disease of Arabian foals	2. Excluded - No/wrong herbs
Su et al.	2016	Oral Astragalus (Huang qi) for preventing frequent episodes of acute respiratory tract infection in children	2. Excluded - No/wrong herbs
Suarez-Formigo & Saavedra-Hernandez	2020	Biomodulina T May Restore Immunity in Older Adults	2. Excluded - No/wrong herbs
Sumpter & Wilkes	2004	Role of autoimmunity in organ allograft rejection: a focus on immunity to type V collagen in the pathogenesis of lung transplant rejection	2. Excluded - No/wrong herbs
Sun	2013	Rational Considerations about Development of Live Attenuated Yersinia pestis Vaccines	2. Excluded - No/wrong herbs
Sveska et al.	1985	Outcome of patients treated by an aminoglycoside pharmacokinetic dosing service	2. Excluded - No/wrong herbs
Sylvia English	2014	Should we live for 200 or more years	2. Excluded - No/wrong herbs
Tadao et al.	2015	Branchial Cleft-Like Cysts Involving 3 Different Organs: Thyroid Gland, Thymus, and Parotid Gland	2. Excluded - No/wrong herbs
Takahashi et al.	2019	Autoimmunity and immunological tolerance in autoimmune bullous diseases	2. Excluded - No/wrong herbs
Takai et al.	2017	Thymoma with immunodeficiency/Good syndrome associated with myasthenia gravis	2. Excluded - No/wrong herbs
Takamura	2017	Persistence in Temporary Lung Niches: A Survival Strategy of Lung-Resident Memory CD8+ T Cells	2. Excluded - No/wrong herbs
Taleghani & Taghipour	2021	Diagnosis of COVID-19 for controlling the pandemic: A review of the state-of-the-art	2. Excluded - No/wrong herbs
Tan et al.	2018	Targeting the renin–angiotensin system as novel therapeutic strategy for pulmonary diseases	2. Excluded - No/wrong herbs
Tang et al.	2021	Immunodeficiency and Thymoma: A Case Report on Good Syndrome, a Diagnosis Frequently Missed and Forgotten	2. Excluded - No/wrong herbs
Tarr et al.	2001	Infections in patients with immunodeficiency with thymoma (Good syndrome). Report of 5 cases and review of the literature	2. Excluded - No/wrong herbs
Thakrar et al.	2014	Pregnancy after lung and heart-lung transplantation	2. Excluded - No/wrong herbs
Thivierge	2020	Saliva and infectious disease	2. Excluded - No/wrong herbs
Thivierge	2020	Oral transmission	2. Excluded - No/wrong herbs
Thomas et al.	2006	Cell-mediated protection in influenza infection	2. Excluded - No/wrong herbs
Thommes et al.	2020	Revisiting the epidemiology of pertussis in Canada, 1924-2015: a literature review, evidence synthesis, and modeling study	2. Excluded - No/wrong herbs
Timbrook et al.	2017	Assessments of Opportunities to Improve Antibiotic Prescribing in an Emergency Department: A Period Prevalence Survey	2. Excluded - No/wrong herbs
Timby	1993	Commentary on Pneumocystosis in patients with acquired immunodeficiency syndrome [original article by Timby BK appears in CRIT CARE NURSE 1992;12(7):64-73]	2. Excluded - No/wrong herbs
Todd & Brogden	1990	Cefotaxime	2. Excluded - No/wrong herbs
Tuovinen et al.	2020	Novel Hemizygous IL2RG p.(Pro58Ser) Mutation Impairs IL-2 Receptor Complex Expression on Lymphocytes Causing X-Linked Combined Immunodeficiency	2. Excluded - No/wrong herbs
united Nations Children's Fund	2001	Progress since the World Summit for Children: A Statistical Review	2. Excluded - No/wrong herbs
Upham & Xi	2017	Dendritic Cells in Human Lung Disease: Recent Advances	2. Excluded - No/wrong herbs
Vance et al.	2011	The 'unified airway': the RCPCH care pathway for children with asthma and/or rhinitis	2. Excluded - No/wrong herbs
Vandeplassche et al.	2019	Influence of the lung microbiome on antibiotic susceptibility of cystic fibrosis pathogens	2. Excluded - No/wrong herbs
Vanderpuye	2020	Ricin	2. Excluded - No/wrong herbs
Vanders et al.	2015	CD8 T cells and dendritic cells: key players in the attenuated maternal immune response to influenza infection	2. Excluded - No/wrong herbs
Vashishtha et al.	2014	Indian Academy of Pediatrics (IAP) Recommended Immunization Schedule for Children Aged 0 through 18 years -- India, 2014 and Updates on Immunization	2. Excluded - No/wrong herbs
Vaughan et al.	2014	Substantial gaps in knowledge of Bordetella pertussis antibody and T cell epitopes relevant for natural immunity and vaccine efficacy	2. Excluded - No/wrong herbs
Vecchio et al.	2020	Cognitive Biases in the Era of COVID-19 : A Case of Clostridium sporogenes Bacteremia in a Patient with Small Bowel Obstruction	2. Excluded - No/wrong herbs
Vejar	2021	Birth Order & Educational Achievement	2. Excluded - No/wrong herbs
Vera-Zertuche et al.	2021	Obesity is a strong risk factor for short-term mortality and adverse outcomes in Mexican patients with COVID-19: a national observational study	2. Excluded - No/wrong herbs
Vergnano et al.	2016	Neonatal infections: Case definition and guidelines for data collection, analysis, and presentation of immunisation safety data	2. Excluded - No/wrong herbs
Von Hertzen et al.	2009	Scientific rationale for the Finnish Allergy Programme 2008–2018: emphasis on prevention and endorsing tolerance	2. Excluded - No/wrong herbs
Vongwiwtana et al.	2003	The role of B cells and alloantibody in the host response to human organ allografts	2. Excluded - No/wrong herbs
Waack et al.	2020	Assessing Animal Models of Bacterial Pneumonia Used in Investigational New Drug Applications for the Treatment of Bacterial Pneumonia	2. Excluded - No/wrong herbs
Wahezi et al.	2020	Telemedicine During COVID-19 and Beyond: A Practical Guide and Best Practices Multidisciplinary Approach for the Orthopedic and Neurologic Pain Physical Examination	2. Excluded - No/wrong herbs
Wang et al.	2017	Immune-Related Adverse Events Associated with Anti-PD-1/PD-L1 Treatment for Malignancies: A Meta-Analysis	2. Excluded - No/wrong herbs
Wani et al.	2021	An updated and comprehensive review of the antiviral potential of essential oils and their chemical constituents with special focus on their mechanism of action against various influenza and coronaviruses	2. Excluded - No/wrong herbs
Ward et al.	2009	Translational Mini-Review Series on Immunology of Vascular Disease: Inflammation, infections and Toll-like receptors in cardiovascular disease	2. Excluded - No/wrong herbs
Wardell	2002	Review: evidence is incomplete on the benefits and risks of commonly used herbal medicines	2. Excluded - No/wrong herbs
Warner et al.	2017	Best Practices for Pressure Ulcer Prevention in the Burn Center	2. Excluded - No/wrong herbs
Washington et al.	1994	Pathology of the pancreas in severe combined immunodeficiency and DiGeorge syndrome: Acute graft-versus-host disease and unusual viral infections	2. Excluded - No/wrong herbs
Watanakunakorn & Jura	1991	Klebsiella bacteremia: A review of 196 episodes during a decade (1980-1989)	2. Excluded - No/wrong herbs
Weiner et al	2007	Pneumonitis associated with sirolimus: clinical characteristics, risk factors and outcome--a single-centre experience and review of the literature	2. Excluded - No/wrong herbs
White et al.	2014	Association of Soluble HLA-G with Acute Rejection Episodes and Early Development of Bronchiolitis Obliterans in Lung Transplantation	2. Excluded - No/wrong herbs
Wickernheisser et al.	2019	Laser Light Therapy in Inflammatory, Musculoskeletal, and Autoimmune Disease	2. Excluded - No/wrong herbs
Wienclaw	2021	Poverty and Children	2. Excluded - No/wrong herbs
Wienclaw	2021	Growing Old: Biological and Physiological Aging	2. Excluded - No/wrong herbs
Wildevuur & Benfield	1970	A review of 23 human lung transplantations by 20 surgeons	2. Excluded - No/wrong herbs
Wingfield et al.	2019	Adenovirus Type 7 causing severe lower respiratory tract infection in immunocompetent adults: a comparison of two contrasting cases from an intensive care unit in North West England	2. Excluded - No/wrong herbs
Wip & Napolitano	2009	Bundles to prevent ventilator-associated pneumonia: how valuable are they?	2. Excluded - No/wrong herbs
Wirsdörfer et al.	2019	Combining Radiotherapy and Immunotherapy in Lung Cancer: Can We Expect Limitations Due to Altered Normal Tissue Toxicity?	2. Excluded - No/wrong herbs
Woodhead & Macfarlane	1986	Legionnaires' disease: a review of 79 community acquired cases in Nottingham	2. Excluded - No/wrong herbs
Wozniak et al.	2019	Using the best available data to estimate the cost of antimicrobial resistance: a systematic review	2. Excluded - No/wrong herbs
Wroblewska	2008	New developments in vaccines against respiratory viruses	2. Excluded - No/wrong herbs
Wu et al.	2020	Clinical and Immune Features of Hospitalized Pediatric Patients With Coronavirus Disease 2019 (COVID-19) in Wuhan, China	2. Excluded - No/wrong herbs
Wu et al.	2014	Tonsillectomy as a treatment for psoriasis: A review	2. Excluded - No/wrong herbs
Xian et al.	2021	Effect of Yinlai Decoction on the metabolic pathways in the lung of high-calorie diet-induced pneumonia rats	2. Excluded - No/wrong herbs
Xiae et al.	2003	Diffuse panbronchiolitis complicated with thymoma: a report of 2 cases with literature review	2. Excluded - No/wrong herbs
Yang et al.	2020	Primary thymic carcinoma with adenoid cystic carcinoma-like features: A case report and literature review	2. Excluded - No/wrong herbs
Yano et al.	2016	The advantages of selecting cartridges with a 1.8 mm height for pulmonary stapling	2. Excluded - No/wrong herbs
Yap et al.	2014	Long-term data on tacrolimus treatment in lupus nephritis	2. Excluded - No/wrong herbs
Yavuz et al.	2016	4th Pediatric Allergy and Asthma Meeting (PAAM)	2. Excluded - No/wrong herbs
Yazdanpanah et al.	2020	The immune system and COVID-19: Friend or foe?	2. Excluded - No/wrong herbs
Yinan et al.	2020	Update on treatment and preventive interventions against COVID-19: an overview of potential pharmacological agents and vaccines	2. Excluded - No/wrong herbs
Young	1988	The role of the FDA in the effort against AIDS	2. Excluded - No/wrong herbs
Yu et al.	2019	Proteomic technologies in the development of new vaccines based on serotype-non-specific protein antigens of Streptococcus pneumoniae	2. Excluded - No/wrong herbs
Yu et al.	2020	SARS-CoV-2 infection and stem cells: Interaction and intervention	2. Excluded - No/wrong herbs
Zaas et al.	2014	The current epidemiology and clinical decisions surrounding acute respiratory infections	2. Excluded - No/wrong herbs
Zahn	2020	Children and infectious disease	2. Excluded - No/wrong herbs
Zhanel et al.	2014	Ceftolozane/Tazobactam: A Novel Cephalosporin/β-Lactamase Inhibitor Combination with Activity Against Multidrug-Resistant Gram-Negative Bacilli	2. Excluded - No/wrong herbs
Zhanel et al.	2013	Ceftazidime-Avibactam: a Novel Cephalosporin/β-lactamase Inhibitor Combination	2. Excluded - No/wrong herbs
Zhanel et al.	2008	Ceftobiprole: a review of a broad-spectrum and anti-MRSA cephalosporin	2. Excluded - No/wrong herbs
Zhou et al.	2015	Peritoneal dialysis treatment for severe lupus nephritis patients complicated with essential organ dysfunction	2. Excluded - No/wrong herbs
Zimmerman et al.	1996	Pertussis, pertussis vaccine, and care of exposed persons	2. Excluded - No/wrong herbs
Ziomek	1996	Commentary on Unraveling the mystery: clues to systemic vasculitic disorders [original article by Clark JA appears in AACN CLIN ISSUES ADV PRACT ACUTE CRIT CARE 1995;6(4):645-56]	2. Excluded - No/wrong herbs
Zmarlicka et al.	2015	Tolerability of low-dose sulfamethoxazole/trimethoprim for Pneumocystis jirovecii pneumonia prophylaxis in kidney transplant recipients	2. Excluded - No/wrong herbs
	1983	Urban volunteers: Helping communities combat diarrhoea themselves	2. Excluded - No/wrong herbs
	2003	Atopic dermatitis and asthma: Parallels in the evolution of treatment	2. Excluded - No/wrong herbs
	2016	Adverse Events Associated with Immune Checkpoint Blockade in Patients with Cancer: A Systematic Review of Case Reports	2. Excluded - No/wrong herbs
	2017	Legionnaires’ Disease Complicated with Rhabdomyolysis and Acute Kidney Injury in an AIDS Patient	2. Excluded - No/wrong herbs
Ackerman & Engels	2006	Pro and contra IBR-eradication	2. Excluded - No/wrong herbs
Adams et al.	2010	Autoimmune diseases: Solution of the environmental, immunological and genetic components with principles for immunotherapy and transplantation	2. Excluded - No/wrong herbs
Anders et al.	2020	Recommendations for the management of patients with immune-mediated kidney disease during the severe acute respiratory syndrome coronavirus 2 pandemic	2. Excluded - No/wrong herbs
Arozullah et al.	2003	A Rapid Staging System for Predicting Mortality From HIV-Associated Community-Acquired Pneumonia	2. Excluded - No/wrong herbs
Arul et al.	2020	Immunity In Immunocompromised State	2. Excluded - No/wrong herbs
Asatovna	2018	PROGRESSION FEATURES OF PNEUMOCYSTIS PNEUMONIA IN PATIENTS WITH HIV INFECTION	2. Excluded - No/wrong herbs
Aghamohammadi	2020	Establishment of national primary immunodeficiency network, requisite of health organization and final stage of polio eradication: review article	2. Excluded - No/wrong herbs
Askar et al.	2021	Immune Evasion of Mycoplasma bovis	2. Excluded - No/wrong herbs
Azoulay et al.	2020	Diagnosis of severe respiratory infections in immunocompromised patients	2. Excluded - No/wrong herbs
Banaee et al.	2015	Higher titers of anti- Chlamydia pneumoniae IgG in diabetic retinopathy: a cross-sectional study	2. Excluded - No/wrong herbs
Bender	2005	Cognitive Effects of Allergic Rhinitis and its Treatment	2. Excluded - No/wrong herbs
Berghi et al.	2020	Relationship between chemokines and T lymphocytes in the context of respiratory allergies (Review)	2. Excluded - No/wrong herbs
Biederman et al.	2019	Birch pollen allergy in Europe	2. Excluded - No/wrong herbs
Bielawski	2020	Insect-borne illness and disease	2. Excluded - No/wrong herbs
Ebsco Cam Review Board	2019	HIV/AIDS support	2. Excluded - No/wrong herbs
Boder	1975	Ataxia-telangiectasia: some historic, clinical and pathologic observations	2. Excluded - No/wrong herbs
Briones et al.	2013	Thymoma associated with hypogammaglobulinaemia and pure red cell aplasia	2. Excluded - No/wrong herbs
Burchell et al.	2010	The role of dendritic cells and regulatory T cells in the regulation of allergic asthma	2. Excluded - No/wrong herbs
Carroll	2019	Carcinoid tumors and carcinoid syndrome	2. Excluded - No/wrong herbs
Chan et al.	2011	Cutting Edge Issues in Goodpasture's Disease	2. Excluded - No/wrong herbs
DeLuca & Alder	2019	Chronic fatigue syndrome	2. Excluded - No/wrong herbs
Demir et al.	2006	Accidental burns during surgery	2. Excluded - No/wrong herbs
Ugochukwu et al.	2019	Peste des Petits Ruminants: Aetiology, Pathology, Immunology, Disease Status in Africa, Diagnosis, Control, Prevention and Treatment: A Review	2. Excluded - No/wrong herbs
	2013	Histological findings in unclassifies	2. Excluded - No/wrong herbs
Podany & Swindels	2016	Current strategies to treat tuberculosis [version 1; referees: 2 approved]	2. Excluded - No/wrong herbs
Barenkamp et al.	2017	Panel 4: Report of the Microbiology Panel	2. Excluded - No/wrong herbs
Ebsco Cam Review Board	2019	Colostrum as a therapeutic supplement	2. Excluded - No/wrong herbs
Brandenburg et al.	2000	Clinical presentation, processes and outcomes of care for patients with pneumococcal pneumonia	2. Excluded - No/wrong herbs
Didier	2006	Future developments in sublingual immunotherapy	2. Excluded - No/wrong herbs
Dye	2014	After 2015: infectious diseases in a new era of health and development	2. Excluded - No/wrong herbs
Fisher	2018	Homeopathy and Antimicrobial Resistance	2. Excluded - No/wrong herbs
Newswire	2017	Guillain-Barre Syndrome - Pipeline Review, H2 2017	2. Excluded - No/wrong herbs
Newswire	2017	Ragweed Pollen Allergy - Pipeline Review, H2 2017	2. Excluded - No/wrong herbs
Newswire	2017	Coccidioidomycosis - Pipeline Review, H2 2017	2. Excluded - No/wrong herbs
Ngeh et al.	2002	Chlamydia pneumoniae and atherosclerosis -- what we know and what we don't	2. Excluded - No/wrong herbs
Bassetti et al.	2013	New antibiotics for bad bugs: where are we?	3. Excluded - Not RTI related
Becher et al.	2012	Locally derived versus guideline-based approach to treatment of hospital-acquired pneumonia in the trauma intensive care unit	3. Excluded - Not RTI related
Cazzola et al.	2004	Alternative and/or integrative therapies for pneumonia under development	3. Excluded - Not RTI related
Falagas & Kopterides	2007	Old antibiotics for infections in critically ill patients	3. Excluded - Not RTI related
Rawson et al.	2018	Dietary Supplements for Health, Adaptation, and Recovery in Athletes	3. Excluded - Not RTI related
Ebsco Cam Review Board	2019	Natural treatments to enhance sports and fitness recovery	3. Excluded - Not RTI related
Ebsco Cam Review Board	2019	Natural treatments for eczema	3. Excluded - Not RTI related
Ebsco Cam Review Board	2019	Natural treatments for chronic fatigue syndrome (CFS)	3. Excluded - Not RTI related
Ebsco Cam Review Board	2019	Natural treatments for asthma	3. Excluded - Not RTI related
Ebsco Cam Review Board	2019	Natural treatments for candida hypersensitivity syndrome	3. Excluded - Not RTI related
Rios & Olivo	2014	Chapter 3 - Natural and Synthetic Alkamides: Applications in Pain Therapy	3. Excluded - Not RTI related
Bagwell	2020	Geriatrics and Gerontology	3. Excluded - Not RTI related
Newswire	2017	Allergic Rhinitis - Pipeline Review, H2 2017	3. Excluded - Not RTI related
De Gouw et al.	2011	Pertussis: a matter of immune modulation	3. Excluded - Not RTI related
Newswire	2016	Pseudomonas aeruginosa Infections - Pipeline Review, H2 2016	3. Excluded - Not RTI related
Barrett et al.	1999	Echinacea for upper respiratory infection	4. Excluded - No working mech.
Schapowal et al.	2015	Echinacea Reduces the Risk of Recurrent Respiratory Tract Infections and Complications: A Meta-Analysis of Randomized Controlled Trials	4. Excluded - No working mech.
Andrade et al.	2020	[Recommendations about the Use of Psychotropic Medications during the COVID-19 Pandemic]	5. Excluded - Language
Chen et al.	2015	[Mechanisms underlying interferon-mediated host innate immunity during influenza A virus infection]	5. Excluded - Language
Chevance et al.	2020	[Ensuring mental health care during the SARS-CoV-2 epidemic in France: A narrative review]	5. Excluded - Language
Costa et al.	2007	[Toxic shock syndrome: experience in a pediatric intensive care unit]	5. Excluded - Language
Di Renzo et al.	2005	[Hypogammaglobulinemia and thymoma (Good's syndrome): a case report and a literature review]	5. Excluded - Language
Duran & Campo	2015	La nefropatía IgA, la glomerulopatía más frecuente en el mundo	5. Excluded - Language
Erensoy	2020	[SARS-CoV-2 and Microbiological Diagnostic Dynamics in COVID-19 Pandemic]	5. Excluded - Language
Giejlo & Szmidt	2007	[Accordance to guidelines for community acquired pneumonia in Europe and in the world]	5. Excluded - Language
Granel et al.	1999	[Thymoma and hypogammaglobulinemia. Good's syndrome: apropos of a case and review of the literature]	5. Excluded - Language
Larenas-Linnemann et al.	2014	[ARIA Mexico 2014. Adaptation of the Clinical Practice Guide ARIA 2010 for Mexico. Methodology ADAPTE]	5. Excluded - Language
Miyake	2008	[Intracellular survival and replication of legionella pneumophila within host cells]	5. Excluded - Language
Olarte-Luis et al.	2018	[New cephalosporins]	5. Excluded - Language
Patey & Dellion	1999	La diphtérie et les infections liées à Corynebacterium diphtheriae en 1997	5. Excluded - Language
Peters et al.	2021	[Can Stress Interact with SARS-CoV-2? A Narrative Review with a Focus on Stress-Reducing Interventions that may Improve Defence against COVID-19]	5. Excluded - Language
Prohaszka	2008	[Haemolytic uremic syndrome and thrombotic thrombocytopenic purpura: classification based on molecular etiology and review of recent developments in diagnostics]	5. Excluded - Language
Ramahandrisoa et al.	2017	[Thymic neuroendocrine tumor: about a case and review of the literature]	5. Excluded - Language
Riou et al.	1985	Atteinte musculaire au cours de la maladie des légionnaires: Revue de la littérature à propos de 2 observations	5. Excluded - Language
Riou et al.	1985	[Muscular involvement in Legionnaires' disease. Review of the literature apropos of 2 cases]	5. Excluded - Language
Rodrigues et al.	1991	[AIDS and myopathy: report of a case and review of the literature]	5. Excluded - Language
Rodrigues et al.	2008	[Thyroid carcinoma with thymus-like differentiation (CASTLE): case report and review of the literature]	5. Excluded - Language
Sun et al.	2020	[Children with parainfluenza pneumonia complicated with rhabdomyolysis syndrome and acute kidney injury: a case report and literature review]	5. Excluded - Language
Teixeira et al.	2018	{Teixeira, 2018 #77}	5. Excluded - Language
Villarrubia et al.	2002	[T gamma-delta lymphocytes and their role in hypersensitivity processes in the digestive and respiratory mucosa]	5. Excluded - Language
Zhang et al.	2004	[Diffuse panbronchiolitis complicated by thymoma: a case report and a review of literature]	5. Excluded - Language
Поляков et al.	2020	Прогностическое значение некоторых гематологических синдромов при инфекции, вызванной SARS-CoV-2 (Russian)	5. Excluded - Language
Захарова	2018	Взаимосвязь инфекционной заболеваемости и недостаточности витамина D: современное еостояние проблемы	5. Excluded - Language
Рубина	2021	Рецепторы протеолитических ферментов и адипонектина как потенциальные мишени лекарственной терапии COVID-19	5. Excluded - Language
Колесникова et al.	Колесникова	КЛИНИКО-ИММУНОЛОГИЧЕСКАЯ ЭФФЕКТИВНОСТЬ И ПЕРСПЕКТИВЫ ИСПОЛЬЗОВАНИЯ МУРАМИЛДИПЕПТИДОВ В ЛЕЧЕНИИ АТОПИЧЕСКИХ ЗАБОЛЕВАНИЙ	5. Excluded - Language
Noda et al.	2011	Streptococcus pneumoniae, mecanismos de resistencia antimicrobiana	5. Excluded - Language
Noda et al.	2011	Utilización de la penicilina en la infección extrameníngea por Streptococcus pneumoniae	5. Excluded - Language

## Sheet: Study selection - search 2
Author	Year	Title	Selection - Title	Selection - Abstract	Selection - Full text
Orhan et al.	2012	Assessment of antioxidant, antibacterial, antimycobacterial, and antifungal activities of some plants used as folk remedies in Turkey against dermatophytes and yeast-like fungi	1. Included	1. Included	1. Included
Schulte-Michels et al.	2019	Anti-inflammatory effects of ivy leaves dry extract: influence on transcriptional activity of NFκB	1. Included	1. Included	1. Included
Schulte - Michels et al.	2016	Ivy leaves dry extract EA 575® decreases LPS-induced IL-6 release from murine macrophages	1. Included	1. Included	1. Included
Ünsal et al.	2010	TRADITIONAL MEDICINE IN BİLECİK PROVINCE (TURKEY) AND ANTIMICROBIAL ACTIVITIES OF SELECTED SPECIES	1. Included	1. Included	1. Included
Wani et al.	2021	An updated and comprehensive review of the antiviral potential of essential oils and their chemical constituents with special focus on their mechanism of action against various influenza and coronaviruses	1. Included	1. Included	1. Included
Walther et al.	2020	Comparative in vitro analysis of inhibition of rhinovirus and influenza virus replication by mucoactive secretolytic agents and plant extracts	1. Included	1. Included	1. Included
Inouye et al.	2001	Antibacterial activity of essential oils and their major constituents against respiratory tract pathogens by gaseous contact	1. Included	1. Included	1. Included
Inouye et al.	2001	Screening of the antibacterial effects of a variety of essential oils on respiratory tract pathogens, using a modified dilution assay method	1. Included	1. Included	1. Included
Hammer et al.	1999	Antimicrobial activity of essential oils and other plant extracts	1. Included	1. Included	1. Included
Javed et al.	2018	Screening and characterization of selected drugs having antibacterial potential	1. Included	1. Included	1. Included
Lelesius et al.	2019	In vitro antiviral activity of fifteen plant extracts against avian infectious bronchitis virus	1. Included	1. Included	1. Included
Van Vuuren et al.	2009	The antimicrobial activity of four commercial essential oils in combination with conventional antimicrobials	1. Included	1. Included	1. Included
Acs et al.	2018	Antibacterial activity evaluation of selected essential oils in liquid and vapor phase on respiratory tract pathogens	1. Included	1. Included	1. Included
Acs et al.	2016	Essential oils and their vapors as potential antibacterial agents against respiratory tract pathogens	1. Included	1. Included	1. Included
Man et al.	2019	Antimicrobial activity of six essential oils against a group of human pathogens: a comparative study	1. Included	1. Included	1. Included
Al- Bayati	2008	Syergistic antibacterial activity between Thymus vulgaris and Pimpinella anisum essential oils and methanol extracts	1. Included	1. Included	1. Included
Csikos et al.	2020	Effects of Thymus vulgaris L., Cinnamomum verum J.Presl and Cymbopogon nardus (L.) Rendle Essential Oils in the Endotoxin-induced Acute Airway Inflammation Mouse Model	1. Included	1. Included	1. Included
Dahiya & Purkayastha	2012	Phytochemical Screening and Antimicrobial Activity of Some Medicinal Plants against Multi-drug Resistant Bacteria from Clinical Isolates	1. Included	1. Included	1. Included
Fabio et al.	2007	Screening of the antibacterial effects of a variety of essential oils on microorganisms responsible for respiratory infections	1. Included	1. Included	1. Included
Kwiatkowski et al.	2018	Preliminary Study on the Antibacterial Activity of Essential Oils Alone and in Combination with Gentamicin Against Extended-Spectrum β-Lactamase-Producing and New Delhi Metallo-β-Lactamase-1-Producing Klebsiella pneumoniae Isolates	1. Included	1. Included	1. Included
Höfert et al.	2009	Correlation of Antimicrobial Activities of Various Essential Oils and Their Main Aromatic Volatile Constituents	1. Included	1. Included	1. Included
Özkan et al.	2003	Note: Inhibition of Pathogenic Bacteria by Essential Oils at Different Concentrations	1. Included	1. Included	2. Excluded - No/wrong herbs
Witkowska-Banaszczak et al.	2015	IN-VITRO ANTIMICROBIAL ACTIVITY OF BRONCHOSOL	1. Included	1. Included	7. Excluded - irretrievable
Iten et al.	2009	Additive antimicrobial [corrected] effects of the active components of the essential oil of Thymus vulgaris--chemotype carvacrol	1. Included	1. Included	7. Excluded - irretrievable
	2010	Kitchen remedies	1. Included	1. Included	7. Excluded - irretrievable
Garlough	2016	Ancient remedies	1. Included	1. Included	7. Excluded - irretrievable
Kozlowska et al.	2015	Chemical composition and antibacterial activity of some plants from lamiaceae familiy	1. Included	1. Included	7. Excluded - irretrievable
Laurie	2004	Natural alternatives to antibiotics	1. Included	1. Included	7. Excluded - irretrievable
Fanimakki et al.	2013	Effect of Milk thistle (Silybum marianum L.) and Thyme (Thymus vulgaris L.) herbs on immunity and some blood metabolites in broiler chicks	1. Included	1. Included	7. Excluded - irretrievable
Ukovic	2005	HERBS FOR CHILDREN	1. Included	1. Included	7. Excluded - irretrievable
Abaturov et al.	2018	Effect of the extract of ivy leaves on the production of antimicrobial peptides in acute simple bronchitis in children	1. Included	1. Included	7. Excluded - irretrievable
Anzlovar et al.	2014	Essential oil of common Thyme as a natural antimicrobial food additive	1. Included	1. Included	7. Excluded - irretrievable
Bady et al.	2014	The bioactivity of plant essential oils and anibiotics against Nocardia isolates from Respiratory infections	1. Included	1. Included	7. Excluded - irretrievable
Forough & Mansoor	2017	Immune response of broiler chickens supplemented with pediatric cough syrup including thyme extract in drinking water against influenza vaccine	1. Included	1. Included	7. Excluded - irretrievable
Kohlert et al.	2002	Systemic availability and pharmacokinetics of thymol in humans	1. Included	1. Included	7. Excluded - irretrievable
Mandal & Debmandal	2016	Chapter 94 - Thyme (Thymus vulgaris L.) Oils	1. Included	1. Included	7. Excluded - irretrievable
Smejkal & Rjaskova	2016	Use of plant extracts as an efficient alternative therapy of respiratory tract infections	1. Included	1. Included	7. Excluded - irretrievable
Amat et al.	2019	Essential oils inhibit the bovine respiratory pathogens Mannheimia haemolytica, Pasteurella multocida and Histophillus somni and have limited effects on commensal bacteria and turbinate cells in vitro	1. Included	1. Included	7. Excluded - irretrievable
Ozogul et al.	2015	Antimicrobial Impacts of Essential Oils on Food Borne-Pathogens	1. Included	1. Included	7. Excluded - irretrievable
Parzhanova & Ivanova	2018	Characterization of the Antioxidant and Antimicrobial Activities of Thyme (Thymus vulgaris L.)	1. Included	1. Included	7. Excluded - irretrievable
Kolodziej	2008	Aqueous Ethanolic Extract of the Roots of Pelargonium sidoides - New Scientific Evidence for an Old Anti-Infective Phytopharmaceutical	1. Included	1. Included	7. Excluded - irretrievable
Brendler & van Wyk	2008	A historical, scientific and commercia perspective on the medicinal use of Pelargonium sidoides (Geraniaceae)	1. Included	1. Included	8. Excluded - Included in search 1
Marchese et al.	2016	Antibacterial and antifungal activities of thymol: A brief review of the literature	1. Included	1. Included	8. Excluded - Included in search 1
Moyo & van Staden	2014	Medicinal properties and conservation of Pelargonium sidoides DC	1. Included	1. Included	8. Excluded - Included in search 1
Ebsco Cam Review Board	2020	Natural treatments for colds and flu	1. Included	1. Included	8. Excluded - Included in search 1
Gadisa et al.	2019	Combined antibacterial effect of essential oils from three most commonly used Ethiopian traditional medicinal plants on multidrug resistant bacteria	1. Included	2. Excluded - No/wrong herbs
Ghafari et al.	2018	Antibacterial and anti-PmrA activity of plant essential oils against fluoroquinolone-resistant Streptococcus pneumoniae clinical isolates	1. Included	2. Excluded - No/wrong herbs
Kacaniova et al.	2016	In vitro Antimicrobial and Antioxidant Activity of Two Selected Plants from Lamiaceae Species	1. Included	2. Excluded - No/wrong herbs
Keskin & Toroglu	2011	Studies on antimicrobial activities of solvent extracts of different spices	1. Included	2. Excluded - No/wrong herbs
Renisheya et al.	2011	Antibacterial activity of ethanolic extracts of selected medicinal plants against human pathogens	1. Included	2. Excluded - No/wrong herbs
Sa et al.	2003	Antibacterial activity of Turkish spice hydrosols	1. Included	2. Excluded - No/wrong herbs
	2001	Chapter 89: Thymus	1. Included	2. Excluded - No/wrong herbs
Arsenijevic et al.	2016	Bioactivity of herbal tea of Hungarian thyme based on the composition of volatiles and polyphenolics volatiles an	1. Included	2. Excluded - No/wrong herbs
LeBel et al.	2019	Antibacterial activity against porcine respiratory bacterial pathogens and in vitro biocompatibility of essential oils	1. Included	3. Excluded - Not RTI related
Blake & Raissy	2017	Inhaling essential oils: purported benefits and harms	1. Included	3. Excluded - Not RTI related
Glatthaar-Saalmüller et al.	2011	Antiviral activity in vitro of two preparations of the herbal medicinal product Sinupret ® against viruses causing respiratory infections	1. Included	4. Excluded - No working mech.
Matthys & Heger	2007	EPs ® 7630-solution – an effective therapeutic option in acute and exacerbating bronchitis	1. Included	4. Excluded - No working mech.
Phoebe Luckhurst	2018	The list immunity elixers	1. Included	4. Excluded - No working mech.
Ershova & Osypova	2016	Phytotherapy of Acute Respiratory Viral Diseases	1. Included	4. Excluded - No working mech.
		How to keep winter ils and chills on the run	1. Included	6. Excluded - Non-scientific article
	2015	Advisor forum	1. Included	7. Excluded - irretrievable
Koch	2020	Home remedies for infectious diseases	1. Included	7. Excluded - irretrievable
Schleicher	2013	[Phytotherapy in acute respiratory tract infections. "Compliance is often better" (interview by Philipp Grätz)]	1. Included	7. Excluded - irretrievable
Alavi & Karimi	2019	Biosynthesis of Ag and Cu NPs by secondary metabolites of usnic acid and thymol with biological macromolecules aggregation and antibacterial activities against multi drug resistant (MDR) bacteria	2. Excluded - No/wrong herbs
Altiok et al.	2010	Physical, antibacterial and antioxidant properties of chitosan films incorporated with thyme oil for potential wound healing applications	2. Excluded - No/wrong herbs
	2014	Respiratory syncytial virus increase the virulence of streptococcus pneumoniae by binding to penicillin binding protein 1a A new paradigm in respiratory infection	2. Excluded - No/wrong herbs
Alan Workman et al.	2018	The role of Quinine-responsive taste receptor family 2 in airway imune defense and chronic rhinosinusitis	2. Excluded - No/wrong herbs
Ariaee et al.	2018	Oral administration of Zataria multiflora ectract decreases IL-17 expression in perennial allergic rhinitis	2. Excluded - No/wrong herbs
Astuti et al.	2014	Endophytic fungi isolated from Coleus amboinicus Lour Exhibited Antimicrobial Activity	2. Excluded - No/wrong herbs
Bailey et al.	2020	Alcohol use disorders are associated with a unique with a unique impact on airway epithelial cell gene expression	2. Excluded - No/wrong herbs
Balamurugan et al.	2011	Antidiabetic activity of γ-sitosterol isolated from Lippia nodiflora L. in streptozotocin induced diabetic rats	2. Excluded - No/wrong herbs
Baydar et al.	2004	Antibacterial activity and composition of essential oils from origanum, Thymbra and Satureha species with commercial importance in Turkey	2. Excluded - No/wrong herbs
Bernstein & Feinberg	1938	Oral ragweed pollen therapy: clinical result of experiments on gastrointestinal absorption	2. Excluded - No/wrong herbs
Ebsco Cam Review Board	2019	Plantain's therapeuric uses	2. Excluded - No/wrong herbs
Ebsco Cam Review Board	2020	Zinc as a therapeutic supplement	2. Excluded - No/wrong herbs
Bowes et al.	1989	Comparison of indirect immunofluorescence (IF) and immuno-alkaline phosphatase (IAP) staining for the detection of virus-infected exfoliated cells from the respiratory tract, fir the rapid diagnosis of infection with respiratory syncytial virus (RSV)	2. Excluded - No/wrong herbs
Bradfute et al.	2020	Severe Acute respiratory syndrome coronavirus 2 neutralising antibody titers in convalescent plasma and recipients in New Mexico: an open treatment study in patients with Coronavirus disease 2019	2. Excluded - No/wrong herbs
Burrel & Hill	1976	The effect of respiratory immunization on cell-mediated immune effector cells of the lung	2. Excluded - No/wrong herbs
Burrel & McCullough	1977	Production of thermophilic actinomycete-hay aerosols for use in experimental hypersensitivity pneumonitis	2. Excluded - No/wrong herbs
Chen et al.	2018	Ragweed Pollen Allergy: Burden, characteristics and management of an imported allergen source in Europe	2. Excluded - No/wrong herbs
Civantos et al.	2021	Denatonium benzoate bitter taste perception in chronic rhinosinusitis subgroups	2. Excluded - No/wrong herbs
Cocchiara et al.	1981	Circulating immune complexes in patients with usual interstitial pulmonary fibrosis: partial characterization and relationship with Thermoactinomyces vulgaris	2. Excluded - No/wrong herbs
Demirci et al.	2018	Anti-inflammatory and antibacterial evaluation of Thymus sipyleus Boiss. subsp. sipyleus var. sipyleus essential oil against rhinosinusitis pathogens	2. Excluded - No/wrong herbs
El-Deeb et al.	2013	Isolation and characterization of endophytic bacteria from Plectranthus tenuiflorus medicinal plant in Saudi Arabia desert and their antimicrobial activities	2. Excluded - No/wrong herbs
Erkinjuntti-Pekkanen et al.	1999	IgG antibodies, chronic bronchitis, and pulmonary function values in farmer's lung patients and matched controls	2. Excluded - No/wrong herbs
Fatma et al.	2014	In-vitro assessment of antioxidant and antimicrobial activities of methanol extracts and essential oil of Thymus hirtus sp. algeriensis	2. Excluded - No/wrong herbs
Feldstein et al.	2021	Incorporating Real-time Influenza Detection Into the Test-negative Design for Estimating Influenza Vaccine Effectiveness: The Real-time Test-negative Design (rtTND)	2. Excluded - No/wrong herbs
Findlay et al.	2000	Influenza and pneumococcal vaccination: patient perceptions	2. Excluded - No/wrong herbs
Freestone et al.	2012	Pseudomonas aeruginosa-Catecholamine Inotrope Interactions	2. Excluded - No/wrong herbs
Fremond et al.	2005	Membrane TNF confers protection to acute mycobacterial infection	2. Excluded - No/wrong herbs
Gangwar et al.	1991	Occurrence and significance of precipitating antibodies against thermophilic actinomycetes in the sera of dairy herd workers, Nangali, Delhi	2. Excluded - No/wrong herbs
Ghaderi et al.	2017	Development of antimicrobial nanoemulsion-based delivery systems against selected pathogenic bacteria using a thymol-rich Thymus daenensis essential oil	2. Excluded - No/wrong herbs
Gholami et al.	2018	Evaluation of antimicrobial activity of synthesised silver nanoparticles using Thymus kotschyanus aqueous extract	2. Excluded - No/wrong herbs
Gimenez & Zacharisen	2011	Severe pepper allergy in a young child	2. Excluded - No/wrong herbs
Grijalva et al.	2021	Influenza Vaccine Effectiveness for Prevention of Severe Influenza-Associated Illness among Adults in the United States, 2019-2020: A test-negative study	2. Excluded - No/wrong herbs
Grover et al.	1990	Comparison of direct immunofluorescence of exfoliated cells (DIF), tissue culture immunofluorescence (TCIF) and conventional virus isolation (CVI) for the diagnosis of respiratory virus infections	2. Excluded - No/wrong herbs
Horby et al.	2020	Effect of Hydroxychloroquine in Hospitalized Patients with Covid-19	2. Excluded - No/wrong herbs
Iauk et al.	2015	Antibacterial, antioxidant and hypoglycaemic effects of Thymus capitatus (L.) Hoffmanns. et Link leaves' fractions	2. Excluded - No/wrong herbs
Ivkovic et al.	2011	The Distribution of HLA Alleles among Children with Atopic Asthma in Croatia	2. Excluded - No/wrong herbs
Maina et al.	2018	The role of bitter and sweet taste receptors in upper airway innate immunity: Recent advances and future directions	2. Excluded - No/wrong herbs
Jans et al.	2017	Characteristics of RSV-Specific Maternal Antibodies in Plasma of Hospitalized, Acute RSV Patients under Three Months of Age	2. Excluded - No/wrong herbs
Jennes et al.	2012	Identification and functional characterization of the human EXT1 promoter region	2. Excluded - No/wrong herbs
Kurup et al.	1977	Indirect immunofluorescent detection of antibodies against thermophilic actinomycetes in patients with hypersensitivity pneumonitis	2. Excluded - No/wrong herbs
Letendre et al.	2014	ING116070: A Study of the Pharmacokinetics and Antiviral Activity of Dolutegravir in Cerebrospinal Fluid in HIV-1–Infected, Antiretroviral Therapy–Naive Subjects	2. Excluded - No/wrong herbs
Lin et al.	2021	Divergent bitter and sweet taste perception intensity in chronic rhinosinusitis patients	2. Excluded - No/wrong herbs
Mahboubi	2018	Management of acute cough by Zataria multiflora Boiss as an alternative treatment	2. Excluded - No/wrong herbs
Mahillon et al.	2006	High incidence of sensitization to ornamental plants in allergic rhinitis	2. Excluded - No/wrong herbs
Marwah et al.	2007	Antimicrobial activity and the major components of the essential oil of Plectranthus cylindraceus	2. Excluded - No/wrong herbs
McManus et al.	1997	Antibiotic use in the Australian community, 1990-1995	2. Excluded - No/wrong herbs
Michael Kinch	2018	Between hope and fear	2. Excluded - No/wrong herbs
Mkaddem et al.	2010	Essential oil of Thymus capitatus Hoff. et Link. from Matmata, Tunisia: gas chromatography-mass spectrometry analysis and antimicrobial and antioxidant activities	2. Excluded - No/wrong herbs
Mohamed e& Al-Bayati	2009	Isolation and identification of antibacterial compounds from Thymus kotschyanus aerial parts and Dianthus caryophyllus flower buds	2. Excluded - No/wrong herbs
Moon et al.	2018	β-eudesmol inhibits thymic stromal lymphopoietin through blockade of caspase-1/NF-κB signal cascade in allergic rhinitis murine model	2. Excluded - No/wrong herbs
Nakawesi et al.	2014	Palliative care needs of HIV exposed and infected children admitted to the inpatient paediatric unit in Uganda	2. Excluded - No/wrong herbs
Nyiro et al.	2017	Defining the vaccination window for respiratory syncytial virus (RSV) using age-seroprevalence data for children in Kilifi, Kenya	2. Excluded - No/wrong herbs
Orlova	2019	Complex therapy of acute respiratory diseases	2. Excluded - No/wrong herbs
Patel et al.	2018	Solitary chemosensory cells producing interleukin‐25 and group‐2 innate lymphoid cells are enriched in chronic rhinosinusitis with nasal polyps	2. Excluded - No/wrong herbs
Patel et al.	2019	Sentinels at the wall: epithelial‐derived cytokines serve as triggers of upper airway type 2 inflammation	2. Excluded - No/wrong herbs
Patel et al.	2019	Fungal extracts stimulate solitary chemosensory cell expansion in noninvasive fungal rhinosinusitis	2. Excluded - No/wrong herbs
Pett et al.	2011	Predictors of bacterial pneumonia in Evaluation of Subcutaneous Interleukin-2 in a Randomized International Trial (ESPRIT)	2. Excluded - No/wrong herbs
Rabahi et al.	2010	Lipoid pneumonia secondary to long-term use of evening primrose oil	2. Excluded - No/wrong herbs
Isppi et al.	2020	In Vitro Activity of Essential Oils Against Planktonic and Biofilm Cells of Extended-Spectrum β-Lactamase (ESBL)/Carbapenamase-Producing Gram-Negative Bacteria Involved in Human Nosocomial Infections	2. Excluded - No/wrong herbs
Rasooli & Mirmostafa	2003	Bacterial susceptibility to and chemical composition of essential oils from Thymus kotschyanus and Thymus persicus	2. Excluded - No/wrong herbs
Saidi et al.	2012	In vitro antimicrobial and antioxidant activity of black thyme (Thymbra spicata L.) essential oils	2. Excluded - No/wrong herbs
Sandrini et al.	2014	Host stress hormone norepinephrine stimulates pneumococcal growth, biofilm formation and virulence gene expression	2. Excluded - No/wrong herbs
Sarah Culverhouse		Natural Health	2. Excluded - No/wrong herbs
Schürmann et al.	2013	Impaired thymic function and CD4 + T lymphopenia, but not mannose-binding lectin deficiency, are risk factors for Pneumocystis jirovecii pneumonia in kidney transplant recipients	2. Excluded - No/wrong herbs
Scribner et al.	1980	Prevalence of precipitins in groups at risk of developing hypersensitivity pneumonitis	2. Excluded - No/wrong herbs
Self et al.	2020	Decline in SARS-CoV-2 Antibodies After Mild Infection Among Frontline Health Care Personnel in a Multistate Hospital Network - 12 States, April-August 2020	2. Excluded - No/wrong herbs
Self et al.	2020	Seroprevalence of SARS-CoV-2 Among Frontline Health Care Personnel in a Multistate Hospital Network - 13 Academic Medical Centers, April-June 2020	2. Excluded - No/wrong herbs
Sharifi et al.	2018	Streptococcus pneumoniae quorum sensing and biofilm formation are affected by Thymus daenensis, Satureja hortensis, and Origanum vulgare essential oils	2. Excluded - No/wrong herbs
Shin & Kim	2005	In vitro inhibitory activities of essential oils from two Korean thymus species against antibiotic-resistant pathogens	2. Excluded - No/wrong herbs
Song et al.	2014	Effect of Fosamprenavir-Ritonavir on the Pharmacokinetics of Dolutegravir in Healthy Subjects	2. Excluded - No/wrong herbs
Takizawa et al.	1989	Mast cells are important in the development of hypersensitivity pneumonitis. A study with mast-cell-deficient mice	2. Excluded - No/wrong herbs
Traintafillou et al.	2020	In vitro safety of ketotifen as a topical nasal rinse	2. Excluded - No/wrong herbs
Traintafillou et al.	2019	Broncho‐Vaxom® (OM‐85 BV) soluble components stimulate sinonasal innate immunity	2. Excluded - No/wrong herbs
Tsybikova & Ubeeva	2013	The impact of biologically active additives on the indices of immune status of sickly children	2. Excluded - No/wrong herbs
Ullah et al.	2000	Oesophageal ulceration caused by doxycycline: an unusual complication	2. Excluded - No/wrong herbs
Widjaja et al.	2010	Inhibition of the Ubiquitin-Proteasome System Affects Influenza A Virus Infection at a Postfusion Step	2. Excluded - No/wrong herbs
Wijekoon et al.	2013	Chemical Composition and Antimicrobial Activity of Essential Oil and Solvent Extracts of Torch Ginger Inflorescence ( Etlingera elatior Jack.)	2. Excluded - No/wrong herbs
Workman et al.	2018	The Role of Quinine-Responsive Taste Receptor Family 2 in Airway Immune Defense and Chronic Rhinosinusitis	2. Excluded - No/wrong herbs
Wright et al.	2020	Protecting Frontline Health Care Workers from COVID-19 with Hydroxychloroquine Pre-exposure Prophylaxis: A structured summary of a study protocol for a randomised placebo-controlled multisite trial in Toronto, Canada	2. Excluded - No/wrong herbs
Yeremeev et al.	2005	Membrane TNF confers protection to acute mycobacterial infection	2. Excluded - No/wrong herbs
	1949	Oral vaccines and immunization by other routes	2. Excluded - No/wrong herbs
Abbasifar et al.	2017	Antibacterial activity of silver nanoparticles synthesized by using extracts of hedera helix	2. Excluded - No/wrong herbs
Mohamed et al.	2019	In vitro Efficiency of Ampicillin, Thymol and Their Combinations against Virulence Strains of Klebsiella pneumoniae	3. Excluded - Not RTI related
Mohamed et al.	2018	Combination of essential oil and ciprofloxacin to inhibit/eradicate biofilms in multidrug-resistant Klebsiella pneumoniae	3. Excluded - Not RTI related
Saki et al.	2014	Effects of Drinking Thyme Essence (Thymus vulgaris L.) on Growth Performance, Immune Response and Intestinal Selected Bacterial Population in Broiler Chickens	3. Excluded - Not RTI related
Vazquez-Ucha et al.	2020	Syzygium aromaticum (clove) and Thymus zygis (thyme) essential oils increase susceptibility to colistin in the nosocomial pathogens Acinetobacter baumannii and Klebsiella pneumoniae	3. Excluded - Not RTI related
Iseppi et al.	2020	In Vitro Activity of Essential Oils Against Planktonic and Biofilm Cells of Extended-Spectrum β-Lactamase (ESBL)/Carbapenamase-Producing Gram-Negative Bacteria Involved in Human Nosocomial Infections	3. Excluded - Not RTI related
Golec et al.	2003	Health effects of exposure to thyme dust in a group of thyme growing farmers	3. Excluded - Not RTI related
Ozogul et al.	2020	Antimicrobial activity of thyme essential oil nanoemulsions on spoilage bacteria of fish and food-borne pathogens	3. Excluded - Not RTI related
Ulaiwi	2019	ROLE OF SOME AROMATIC ESSENTIAL OIL ON IMMUNE STATUS AGAINST INFECTIOUS BRONICHITIS VACCINE AND LIPID PROFILE OF BROILER CHICKEN	3. Excluded - Not RTI related
Zeina et al.	1996	Effect of honey versus thyme on Rubella virus survival in vitro	3. Excluded - Not RTI related
Ayman et al.	2021	Thyme oil alebiates Ova-induced bronchial asthma through modulating Th2 cytokines, IgE, TSLP and ROS	3. Excluded - Not RTI related
Durkin	2011	AROMATHERAPY FOR SEASONAL ALLERGIES: Gentle, essential relief	3. Excluded - Not RTI related
Alder & Huand	2020	Allergies	3. Excluded - Not RTI related
Arias et al.	2012	A survey of the etiology of immune thrombocytopenia (ITP)	3. Excluded - Not RTI related
Ebsco Cam Review Board	2019	Natural treatments for eczema	3. Excluded - Not RTI related
Ebsco Cam Review Board	2019	Natural treatments for chronic fatigue syndrome (CFS)	3. Excluded - Not RTI related
Ebsco Cam Review Board	2019	Natural treatments for candida hypersensitivity syndrome	3. Excluded - Not RTI related
Ebsco Cam Review Board	2019	Natural treatments for asthma	3. Excluded - Not RTI related
Guin & Skidmore	1987	Compositae dermatitis in childhood	3. Excluded - Not RTI related
Gump et al.	1979	Farmer's lung disease in Vermont	3. Excluded - Not RTI related
Hamdy et al.	2019	Fatigue	3. Excluded - Not RTI related
Hannu et al.	2008	Occupational asthma to ivy ( Hedera helix)	3. Excluded - Not RTI related
Karakaya	2019	FROM THE EDITOR	3. Excluded - Not RTI related
Lorenzi et al.	1995	Allergic contact dermatitis duo to thymol	3. Excluded - Not RTI related
McDonald & Blondeau	2010	Emerging antibiotic resistance in ocular infections and the role of fluoroquinolones	3. Excluded - Not RTI related
Mousa et al.	2021	Thyme oil alleviates Ova-induced bronchial asthma through modulating Th2 cytokines, IgE, TSLP and ROS	3. Excluded - Not RTI related
Scott	2019	Rash	3. Excluded - Not RTI related
Chomachayi et al.	2018	Electrospun nanofibers comprising of silk fibroin/gelatin for drug delivery applications: Thyme essential oil and doxycycline monohydrate release study	4. Excluded - No working mech.
Hesabi et al.	2019	Effects of a blend of thyme, peppermint and eucalyptus essential oils on growth performance, serum lipid and hepatic enzyme indices, immune response and ileal morphology and microflora in broilers	4. Excluded - No working mech.
Martin et al.	2020	Reduced antibiotic use after initial treatment of acute respiratory infections with phytopharmaceuticals- a retrospective cohort study	4. Excluded - No working mech.
Namazova-Baranova et al.	2014	COMPARATIVE ANALYSIS OF EFFECTIVENESS AND SAFETY OF PHYTO- AND ANTIBIOTIC THERAPY OF ACUTE BRONCHITIS IN CHILDREN: RESULTS OF A MULTICENTER DOUBLE BLIND RANDOMIZED CLINICAL TRIAL	4. Excluded - No working mech.
Wong et al.	2010	Compliance with topical nasal medication - An evaluation in children with rhinitis	4. Excluded - No working mech.
Abaturov et al.	2019	Algorithm of differential choice of medicines in the therapy for acute simple bronchitis in children	4. Excluded - No working mech.
Cernelc & Vozelj	1991	[Immunologic response to microorganisms from a polluted ventilation system in a working environment]	5. Excluded - Language
Dumitrascu et al.	2019	[Acute respiratory and urinary tract infections in medical practice : a selection of complementary medicines]	5. Excluded - Language
Isik et al.	2018	Van İlinde Astım ve/veya Allerjik Rinitli Çocuklarda Tamamlayıcı ve Alternatif Tıp Uygulamaları	5. Excluded - Language
Kashida et al.	1992	[Case report of Farmer's lung disease in siblings in Kagoshima Prefecture]	5. Excluded - Language
Marchyshy et al.	216	INVESTIGATION OF ANATOMICAL STRUCTURE OF OVERGROUND ORGANS РRIMULA JULIAE KUSN	5. Excluded - Language
Morfin et al.	2012	[Anaphylaxis Due to Ingestion of Ivy Syrup (Hedera hÈlix). Report of two Cases]	5. Excluded - Language
Rosas-Alvarado & Morfin-Maciel	2013	[Cutaneous reactivity to common ivy (Hedera helix) pollen extract in allergic patients]	5. Excluded - Language
Schönknecht et al.	2016	[Treatment of cough in respiratory tract infections - the effect of combining the natural active compounds with thymol]	5. Excluded - Language
Абатуров et al.	2018	Вплив екстракту листя плюща на продукцію антимікробних пептидів при гострому простому бронхіті в дітей (Ukrainian)	5. Excluded - Language
Делягин	2019	Комплексные фитовитаминные препараты в лечении острых респираторных инфекций (Russian)	5. Excluded - Language
	2013	Exotic elixers for cold symptoms	6. Excluded - Non-scientific article
Aberdour	2013	Healthy SUPERKIDS	6. Excluded - Non-scientific article

## Sheet: Additional search - Pelargonium
Author	Year	Title	Selection - Title	Selection - Abstract	Selection - Full text
Bao et al.	2015	Evaluation of pharmacodynamic activities of EPs® 7630, a special extract from roots of Pelargonium sidoides, in animals models of cough, secretolytic activity and acute bronchitis	1. Included	1. Included	1. Included
Brendler et al.	2021	Botanical drugs and supplements affecting the immune response in the time of COVID‐19: Implications for research and clinical practice	1. Included	1. Included	1. Included
Peric et al.	2020	Effects of Pelargonium sidoides extract on chemokine levels in nasal secretions of patients with non-purulent acute rhinosinusitis	1. Included	1. Included	1. Included
Peric et al.	2021	Effects of Pelargonium sidoides extract vs roxithromycin on chemokine levels in nasal secretions of patients with uncomplicated acute rhinosinusitis	1. Included	1. Included	1. Included
Roth et al.	2019	Pelargonium sidoides radix extract EPs 7630 reduces rhinovirus infection through modulation of viral binding proteins on human bronchial epithelial cells	1. Included	1. Included	1. Included
Roth et al.	2021	Up-Regulated Vitamin D Receptor by Pelargonium sidoides Extract EPs ® 7630 Contributes to Rhinovirus Defense in Bronchial Epithelial Cells	1. Included	1. Included	1. Included
Witte et al.	2015	The Pelargonium sidoides Extract EPs 7630 Drives the Innate Immune Defense by Activating Selected MAP Kinase Pathways in Human Monocytes	1. Included	1. Included	1. Included
Witte et al.	2020	The herbal extract EPs® 7630 increases the antimicrobial airway defense through monocyte-dependent induction of IL-22 in T cells	1. Included	1. Included	1. Included
Seckin et al.	2017	Different Inhibitory Potencies of Oseltamivir Carboxylate, Zanamivir, and Several Tannins on Bacterial and Viral Neuraminidases as Assessed in a Cell-Free Fluorescence-Based Enzyme Inhibition Assay	1. Included	2. Excluded - No/wrong herbs
Hübsh et al.	2018	Immunomodulatory effects of Echinacea and Pelargonium on the innate and adoptive immunity in calves	1. Included	2. Excluded - No/wrong herbs
Ibrahim	2019	Investigation of Antibacterial and Antiinflammatory Activities of Proanthocyanidins from Pelargonium sidoides DC Root Extract	1. Included	3. Excluded - Not RTI related
Kryukov et a.	2018	Efficacy of Proanthocyanidins from Pelargonium sidoides Root Extract in Reducing P. gingivalis Viability While Preserving Oral Commensal S. salivarius	1. Included	3. Excluded - Not RTI related
Kvashnina et al.	2014	Interactive antimicrobial and toxicity profiles of conventional antimicrobials with Southern African medicinal plants	1. Included	4. Excluded - No working mech.
Jekabsone et al.	2016	Phytochemical analysis and antibacterial activities of different callus extracts of Pelargonium sidoides	1. Included	4. Excluded - No working mech.
Savickiene et al.	2019	Pelargonium sidoide's therapeutic uses	1. Included	4. Excluded - No working mech.
	2021	Herbal medicine for acute rhinosinusitis in children	1. Included	4. Excluded - No working mech.
	2018	Herbs for Viral Respiratory Infections	1. Included	4. Excluded - No working mech.
Murgia et al.	2018	Influence of Resistol® Drug on Humoral and Cellular Immunity of Children with Recurrent and Acute Viral Respiratory Diseases: Research Findings	1. Included	7. Excluded - irretrievable
Smejkal et al.	2015	Immunity on high	1. Included	7. Excluded - irretrievable
Tokareva et al.	2022	74 - Umckaloabo/South African Geranium (Pelargonium sidoides): Root	1. Included	7. Excluded - irretrievable
Yarnell et al.	2016	Use of plant extracts as an efficient alternative therapy of respiratory tract infections	1. Included	7. Excluded - irretrievable
Manganyi et al.	2018	Biodiversity and antibacterial screening of endophytic fungi isolated from Pelargonium sidoides	2. Excluded - No/wrong herbs
CumaoGu et al.	2018	Anti-inflammatory Effects of Pelargonium endlicherianum Fenzl. Extracts in Lipopolysaccharide-stimulated Macrophages	2. Excluded - No/wrong herbs
Min et al.	2020	Effects of Pelargonium sidoides and Coptis Rhizoma 2 : 1 Mixed Formula (PS + CR) on Ovalbumin-Induced Asthma in Mice	2. Excluded - No/wrong herbs
Park et al.	2018	Combination of Pelargonium sidoides and Coptis chinensis root inhibits nuclear factor kappa B-mediated inflammatory response in vitro and in vivo	2. Excluded - No/wrong herbs
Terlizzi et al.	2020	The combination of N-Acetyl-L-Cysteine, Pelargonium sidoides and Justicia adhatoda (NAXX) exerts bacteriostatic activity against S. aureus and E. coli	2. Excluded - No/wrong herbs
Terlizzi et al.	2020	Antioxidant and antimicrobial properties of Pelargonium sidoides DC and lactoferrin combination	2. Excluded - No/wrong herbs
Bisi-Johnson et al.	2017	Antibacterial activity of crude extracts of some South African medicinal plants against multidrug resistant etiological agents of diarrhoea	3. Excluded - Not RTI related
Witte et al.	2021	Natural remedies for acute post-viral cough in children	3. Excluded - Not RTI related
Ebsco Cam Review board	2017	CLINICAL EFFICACY OF PELARGONIUM SIDOIDES EPS® 7630 IN COMPLEX THERAPY OF CHILDREN WITH CHRONIC ADENOIDITIS, WHO HAS UNDERGONE ADENOIDECTOMY	3. Excluded - Not RTI related
Helfter et al.	2014	The Root Extract of the Medicinal Plant Pelargonium sidoides Is a Potent HIV-1 Attachment Inhibitor	3. Excluded - Not RTI related
Duchow et al.	2015	Reproduction of the Medicinal Plant Pelargonium sidoides via Somatic Embryogenesis	3. Excluded - Not RTI related
Laila et al.	2019	Role of medicinal plants in HIV/AIDS therapy	3. Excluded - Not RTI related
Pereira et al.	2016	Anti-proliferative properties of commercial Pelargonium sidoides tincture, with cell-cycle G 0 /G 1 arrest and apoptosis in Jurkat leukaemia cells	3. Excluded - Not RTI related
Ebsco Cam Review board	2019	Natural treatments for strep throat	3. Excluded - Not RTI related
Careddu et al.	2018	Pelargonium sidoides extract EPs 7630: a review of its clinical efficacy and safety for treating acute respiratory tract infections in children	4. Excluded - No working mech.
Martin et al.	2018	Reduced antibiotic use after initial treatment of acute respiratory infections with phytopharmaceuticals- a retrospective cohort study	4. Excluded - No working mech.
Peric et al.	2020	Herbal Drug EPs 7630 versus Amoxicillin in Patients with Uncomplicated Acute Bacterial Rhinosinusitis: A Randomized, Open-Label Study	4. Excluded - No working mech.
Seifert et al.	2019	Faster recovery and reduced paracetamol use - a meta-analysis of EPs 7630 in children with acute respiratory tract infections	4. Excluded - No working mech.
	2019	Cold and flu, be gone! Supplements to help boost your immune system	4. Excluded - No working mech.
Start	120
Minus duplicates	39
